# Supplementary material for: Absolute Configuration of 12S-Deoxynortryptoquivaline from Ascidian-Derived Fungus Aspergillus clavatus Determined by Anisotropic NMR and Chiroptical Spectroscopy
Source: J Nat Prod. 2024 Jan 30;87(2):381–7. doi: 10.1021/acs.jnatprod.3c01157 (PMC10897928; doi:10.1021/acs.jnatprod.3c01157)
Supplement: Supplementary file 2 — np3c01157_si_002.zip [file np3c01157_si_002.zip]

Archive with 840 entries (795 files):
- AS107_NMR/
- __MACOSX/._AS107_NMR
- AS107_NMR/.DS_Store
- __MACOSX/AS107_NMR/._.DS_Store
- AS107_NMR/compound1.mol
- __MACOSX/AS107_NMR/._compound1.mol
- AS107_NMR/compound1.txt
- __MACOSX/AS107_NMR/._compound1.txt
- AS107_NMR/anisotropic_condition/
- __MACOSX/AS107_NMR/._anisotropic_condition
- AS107_NMR/isotropic_condition/
- __MACOSX/AS107_NMR/._isotropic_condition
- AS107_NMR/anisotropic_condition/Experiments and parameters.docx
- __MACOSX/AS107_NMR/anisotropic_condition/._Experiments and parameters.docx
- AS107_NMR/anisotropic_condition/11/
- __MACOSX/AS107_NMR/anisotropic_condition/._11
- AS107_NMR/anisotropic_condition/1/
- __MACOSX/AS107_NMR/anisotropic_condition/._1
- AS107_NMR/anisotropic_condition/3/
- __MACOSX/AS107_NMR/anisotropic_condition/._3
- AS107_NMR/anisotropic_condition/12/
- __MACOSX/AS107_NMR/anisotropic_condition/._12
- AS107_NMR/anisotropic_condition/2/
- __MACOSX/AS107_NMR/anisotropic_condition/._2
- AS107_NMR/anisotropic_condition/~$periments and parameters.docx
- __MACOSX/AS107_NMR/anisotropic_condition/._~$periments and parameters.docx
- AS107_NMR/anisotropic_condition/13/
- __MACOSX/AS107_NMR/anisotropic_condition/._13
- AS107_NMR/anisotropic_condition/14/
- __MACOSX/AS107_NMR/anisotropic_condition/._14
- AS107_NMR/isotropic_condition/Experiments and parameters.docx
- __MACOSX/AS107_NMR/isotropic_condition/._Experiments and parameters.docx
- AS107_NMR/isotropic_condition/7/
- __MACOSX/AS107_NMR/isotropic_condition/._7
- AS107_NMR/isotropic_condition/6/
- __MACOSX/AS107_NMR/isotropic_condition/._6
- AS107_NMR/isotropic_condition/1/
- __MACOSX/AS107_NMR/isotropic_condition/._1
- AS107_NMR/isotropic_condition/4/
- __MACOSX/AS107_NMR/isotropic_condition/._4
- AS107_NMR/isotropic_condition/3/
- __MACOSX/AS107_NMR/isotropic_condition/._3
- AS107_NMR/isotropic_condition/2/
- __MACOSX/AS107_NMR/isotropic_condition/._2
- AS107_NMR/isotropic_condition/5/
- __MACOSX/AS107_NMR/isotropic_condition/._5
- AS107_NMR/anisotropic_condition/11/uxnmr.par
- __MACOSX/AS107_NMR/anisotropic_condition/11/._uxnmr.par
- AS107_NMR/anisotropic_condition/11/pulseprogram
- __MACOSX/AS107_NMR/anisotropic_condition/11/._pulseprogram
- AS107_NMR/anisotropic_condition/11/precom.output
- __MACOSX/AS107_NMR/anisotropic_condition/11/._precom.output
- AS107_NMR/anisotropic_condition/11/spnam14
- __MACOSX/AS107_NMR/anisotropic_condition/11/._spnam14
- AS107_NMR/anisotropic_condition/11/format.temp
- __MACOSX/AS107_NMR/anisotropic_condition/11/._format.temp
- AS107_NMR/anisotropic_condition/11/audita.txt
- __MACOSX/AS107_NMR/anisotropic_condition/11/._audita.txt
- AS107_NMR/anisotropic_condition/11/pdata/
- __MACOSX/AS107_NMR/anisotropic_condition/11/._pdata
- AS107_NMR/anisotropic_condition/11/gradient_calib
- __MACOSX/AS107_NMR/anisotropic_condition/11/._gradient_calib
- AS107_NMR/anisotropic_condition/11/fq1list
- __MACOSX/AS107_NMR/anisotropic_condition/11/._fq1list
- AS107_NMR/anisotropic_condition/11/fid
- __MACOSX/AS107_NMR/anisotropic_condition/11/._fid
- AS107_NMR/anisotropic_condition/11/shimvalues
- __MACOSX/AS107_NMR/anisotropic_condition/11/._shimvalues
- AS107_NMR/anisotropic_condition/11/uxnmr.info
- __MACOSX/AS107_NMR/anisotropic_condition/11/._uxnmr.info
- AS107_NMR/anisotropic_condition/11/EA
- __MACOSX/AS107_NMR/anisotropic_condition/11/._EA
- AS107_NMR/anisotropic_condition/11/scon2
- __MACOSX/AS107_NMR/anisotropic_condition/11/._scon2
- AS107_NMR/anisotropic_condition/11/vtc_pid_settings
- __MACOSX/AS107_NMR/anisotropic_condition/11/._vtc_pid_settings
- AS107_NMR/anisotropic_condition/11/acqu
- __MACOSX/AS107_NMR/anisotropic_condition/11/._acqu
- AS107_NMR/anisotropic_condition/11/acqus
- __MACOSX/AS107_NMR/anisotropic_condition/11/._acqus
- AS107_NMR/anisotropic_condition/11/specpar
- __MACOSX/AS107_NMR/anisotropic_condition/11/._specpar
- AS107_NMR/anisotropic_condition/1/uxnmr.par
- __MACOSX/AS107_NMR/anisotropic_condition/1/._uxnmr.par
- AS107_NMR/anisotropic_condition/1/pulseprogram
- __MACOSX/AS107_NMR/anisotropic_condition/1/._pulseprogram
- AS107_NMR/anisotropic_condition/1/precom.output
- __MACOSX/AS107_NMR/anisotropic_condition/1/._precom.output
- AS107_NMR/anisotropic_condition/1/spnam14
- __MACOSX/AS107_NMR/anisotropic_condition/1/._spnam14
- AS107_NMR/anisotropic_condition/1/format.temp
- __MACOSX/AS107_NMR/anisotropic_condition/1/._format.temp
- AS107_NMR/anisotropic_condition/1/audita.txt
- __MACOSX/AS107_NMR/anisotropic_condition/1/._audita.txt
- AS107_NMR/anisotropic_condition/1/pdata/
- __MACOSX/AS107_NMR/anisotropic_condition/1/._pdata
- AS107_NMR/anisotropic_condition/1/gradient_calib
- __MACOSX/AS107_NMR/anisotropic_condition/1/._gradient_calib
- AS107_NMR/anisotropic_condition/1/fq1list
- __MACOSX/AS107_NMR/anisotropic_condition/1/._fq1list
- AS107_NMR/anisotropic_condition/1/fid
- __MACOSX/AS107_NMR/anisotropic_condition/1/._fid
- AS107_NMR/anisotropic_condition/1/shimvalues
- __MACOSX/AS107_NMR/anisotropic_condition/1/._shimvalues
- AS107_NMR/anisotropic_condition/1/uxnmr.info
- __MACOSX/AS107_NMR/anisotropic_condition/1/._uxnmr.info
- AS107_NMR/anisotropic_condition/1/EA
- __MACOSX/AS107_NMR/anisotropic_condition/1/._EA
- AS107_NMR/anisotropic_condition/1/scon2
- __MACOSX/AS107_NMR/anisotropic_condition/1/._scon2
- AS107_NMR/anisotropic_condition/1/vtc_pid_settings
- __MACOSX/AS107_NMR/anisotropic_condition/1/._vtc_pid_settings
- AS107_NMR/anisotropic_condition/1/acqu
- __MACOSX/AS107_NMR/anisotropic_condition/1/._acqu
- AS107_NMR/anisotropic_condition/1/acqus
- __MACOSX/AS107_NMR/anisotropic_condition/1/._acqus
- AS107_NMR/anisotropic_condition/1/specpar
- __MACOSX/AS107_NMR/anisotropic_condition/1/._specpar
- AS107_NMR/anisotropic_condition/3/statusinformation
- __MACOSX/AS107_NMR/anisotropic_condition/3/._statusinformation
- AS107_NMR/anisotropic_condition/3/uxnmr.par
- __MACOSX/AS107_NMR/anisotropic_condition/3/._uxnmr.par
- AS107_NMR/anisotropic_condition/3/cpdprg1
- __MACOSX/AS107_NMR/anisotropic_condition/3/._cpdprg1
- AS107_NMR/anisotropic_condition/3/pulseprogram
- __MACOSX/AS107_NMR/anisotropic_condition/3/._pulseprogram
- AS107_NMR/anisotropic_condition/3/pulseprogram.bkp
- __MACOSX/AS107_NMR/anisotropic_condition/3/._pulseprogram.bkp
- AS107_NMR/anisotropic_condition/3/format.temp
- __MACOSX/AS107_NMR/anisotropic_condition/3/._format.temp
- AS107_NMR/anisotropic_condition/3/audita.txt
- __MACOSX/AS107_NMR/anisotropic_condition/3/._audita.txt
- AS107_NMR/anisotropic_condition/3/pdata/
- __MACOSX/AS107_NMR/anisotropic_condition/3/._pdata
- AS107_NMR/anisotropic_condition/3/gradient_calib
- __MACOSX/AS107_NMR/anisotropic_condition/3/._gradient_calib
- AS107_NMR/anisotropic_condition/3/pp.bkp
- __MACOSX/AS107_NMR/anisotropic_condition/3/._pp.bkp
- AS107_NMR/anisotropic_condition/3/fid
- __MACOSX/AS107_NMR/anisotropic_condition/3/._fid
- AS107_NMR/anisotropic_condition/3/shimvalues
- __MACOSX/AS107_NMR/anisotropic_condition/3/._shimvalues
- AS107_NMR/anisotropic_condition/3/uxnmr.info
- __MACOSX/AS107_NMR/anisotropic_condition/3/._uxnmr.info
- AS107_NMR/anisotropic_condition/3/EA
- __MACOSX/AS107_NMR/anisotropic_condition/3/._EA
- AS107_NMR/anisotropic_condition/3/scon2
- __MACOSX/AS107_NMR/anisotropic_condition/3/._scon2
- AS107_NMR/anisotropic_condition/3/vtc_pid_settings
- __MACOSX/AS107_NMR/anisotropic_condition/3/._vtc_pid_settings
- AS107_NMR/anisotropic_condition/3/acqu
- __MACOSX/AS107_NMR/anisotropic_condition/3/._acqu
- AS107_NMR/anisotropic_condition/3/acqus
- __MACOSX/AS107_NMR/anisotropic_condition/3/._acqus
- AS107_NMR/anisotropic_condition/3/specpar
- __MACOSX/AS107_NMR/anisotropic_condition/3/._specpar
- AS107_NMR/anisotropic_condition/12/uxnmr.par
- __MACOSX/AS107_NMR/anisotropic_condition/12/._uxnmr.par
- AS107_NMR/anisotropic_condition/12/pulseprogram
- __MACOSX/AS107_NMR/anisotropic_condition/12/._pulseprogram
- AS107_NMR/anisotropic_condition/12/format.temp
- __MACOSX/AS107_NMR/anisotropic_condition/12/._format.temp
- AS107_NMR/anisotropic_condition/12/audita.txt
- __MACOSX/AS107_NMR/anisotropic_condition/12/._audita.txt
- AS107_NMR/anisotropic_condition/12/pdata/
- __MACOSX/AS107_NMR/anisotropic_condition/12/._pdata
- AS107_NMR/anisotropic_condition/12/fid
- __MACOSX/AS107_NMR/anisotropic_condition/12/._fid
- AS107_NMR/anisotropic_condition/12/shimvalues
- __MACOSX/AS107_NMR/anisotropic_condition/12/._shimvalues
- AS107_NMR/anisotropic_condition/12/uxnmr.info
- __MACOSX/AS107_NMR/anisotropic_condition/12/._uxnmr.info
- AS107_NMR/anisotropic_condition/12/scon2
- __MACOSX/AS107_NMR/anisotropic_condition/12/._scon2
- AS107_NMR/anisotropic_condition/12/vtc_pid_settings
- __MACOSX/AS107_NMR/anisotropic_condition/12/._vtc_pid_settings
- AS107_NMR/anisotropic_condition/12/acqu
- __MACOSX/AS107_NMR/anisotropic_condition/12/._acqu
- AS107_NMR/anisotropic_condition/12/acqus
- __MACOSX/AS107_NMR/anisotropic_condition/12/._acqus
- AS107_NMR/anisotropic_condition/12/specpar
- __MACOSX/AS107_NMR/anisotropic_condition/12/._specpar
- AS107_NMR/anisotropic_condition/2/uxnmr.par
- __MACOSX/AS107_NMR/anisotropic_condition/2/._uxnmr.par
- AS107_NMR/anisotropic_condition/2/pulseprogram
- __MACOSX/AS107_NMR/anisotropic_condition/2/._pulseprogram
- AS107_NMR/anisotropic_condition/2/format.temp
- __MACOSX/AS107_NMR/anisotropic_condition/2/._format.temp
- AS107_NMR/anisotropic_condition/2/audita.txt
- __MACOSX/AS107_NMR/anisotropic_condition/2/._audita.txt
- AS107_NMR/anisotropic_condition/2/pdata/
- __MACOSX/AS107_NMR/anisotropic_condition/2/._pdata
- AS107_NMR/anisotropic_condition/2/fid
- __MACOSX/AS107_NMR/anisotropic_condition/2/._fid
- AS107_NMR/anisotropic_condition/2/shimvalues
- __MACOSX/AS107_NMR/anisotropic_condition/2/._shimvalues
- AS107_NMR/anisotropic_condition/2/uxnmr.info
- __MACOSX/AS107_NMR/anisotropic_condition/2/._uxnmr.info
- AS107_NMR/anisotropic_condition/2/scon2
- __MACOSX/AS107_NMR/anisotropic_condition/2/._scon2
- AS107_NMR/anisotropic_condition/2/vtc_pid_settings
- __MACOSX/AS107_NMR/anisotropic_condition/2/._vtc_pid_settings
- AS107_NMR/anisotropic_condition/2/acqu
- __MACOSX/AS107_NMR/anisotropic_condition/2/._acqu
- AS107_NMR/anisotropic_condition/2/acqus
- __MACOSX/AS107_NMR/anisotropic_condition/2/._acqus
- AS107_NMR/anisotropic_condition/2/specpar
- __MACOSX/AS107_NMR/anisotropic_condition/2/._specpar
- AS107_NMR/anisotropic_condition/13/statusinformation
- __MACOSX/AS107_NMR/anisotropic_condition/13/._statusinformation
- AS107_NMR/anisotropic_condition/13/uxnmr.par
- __MACOSX/AS107_NMR/anisotropic_condition/13/._uxnmr.par
- AS107_NMR/anisotropic_condition/13/cpdprg1
- __MACOSX/AS107_NMR/anisotropic_condition/13/._cpdprg1
- AS107_NMR/anisotropic_condition/13/pulseprogram
- __MACOSX/AS107_NMR/anisotropic_condition/13/._pulseprogram
- AS107_NMR/anisotropic_condition/13/pulseprogram.bkp
- __MACOSX/AS107_NMR/anisotropic_condition/13/._pulseprogram.bkp
- AS107_NMR/anisotropic_condition/13/format.temp
- __MACOSX/AS107_NMR/anisotropic_condition/13/._format.temp
- AS107_NMR/anisotropic_condition/13/audita.txt
- __MACOSX/AS107_NMR/anisotropic_condition/13/._audita.txt
- AS107_NMR/anisotropic_condition/13/pdata/
- __MACOSX/AS107_NMR/anisotropic_condition/13/._pdata
- AS107_NMR/anisotropic_condition/13/gradient_calib
- __MACOSX/AS107_NMR/anisotropic_condition/13/._gradient_calib
- AS107_NMR/anisotropic_condition/13/pp.bkp
- __MACOSX/AS107_NMR/anisotropic_condition/13/._pp.bkp
- AS107_NMR/anisotropic_condition/13/fid
- __MACOSX/AS107_NMR/anisotropic_condition/13/._fid
- AS107_NMR/anisotropic_condition/13/shimvalues
- __MACOSX/AS107_NMR/anisotropic_condition/13/._shimvalues
- AS107_NMR/anisotropic_condition/13/uxnmr.info
- __MACOSX/AS107_NMR/anisotropic_condition/13/._uxnmr.info
- AS107_NMR/anisotropic_condition/13/EA
- __MACOSX/AS107_NMR/anisotropic_condition/13/._EA
- AS107_NMR/anisotropic_condition/13/scon2
- __MACOSX/AS107_NMR/anisotropic_condition/13/._scon2
- AS107_NMR/anisotropic_condition/13/vtc_pid_settings
- __MACOSX/AS107_NMR/anisotropic_condition/13/._vtc_pid_settings
- AS107_NMR/anisotropic_condition/13/acqu
- __MACOSX/AS107_NMR/anisotropic_condition/13/._acqu
- AS107_NMR/anisotropic_condition/13/acqus
- __MACOSX/AS107_NMR/anisotropic_condition/13/._acqus
- AS107_NMR/anisotropic_condition/13/specpar
- __MACOSX/AS107_NMR/anisotropic_condition/13/._specpar
- AS107_NMR/anisotropic_condition/14/statusinformation
- __MACOSX/AS107_NMR/anisotropic_condition/14/._statusinformation
- AS107_NMR/anisotropic_condition/14/uxnmr.par
- __MACOSX/AS107_NMR/anisotropic_condition/14/._uxnmr.par
- AS107_NMR/anisotropic_condition/14/pulseprogram
- __MACOSX/AS107_NMR/anisotropic_condition/14/._pulseprogram
- AS107_NMR/anisotropic_condition/14/acqu2s
- __MACOSX/AS107_NMR/anisotropic_condition/14/._acqu2s
- AS107_NMR/anisotropic_condition/14/pulseprogram.bkp
- __MACOSX/AS107_NMR/anisotropic_condition/14/._pulseprogram.bkp
- AS107_NMR/anisotropic_condition/14/gpnam1
- __MACOSX/AS107_NMR/anisotropic_condition/14/._gpnam1
- AS107_NMR/anisotropic_condition/14/format.temp
- __MACOSX/AS107_NMR/anisotropic_condition/14/._format.temp
- AS107_NMR/anisotropic_condition/14/audita.txt
- __MACOSX/AS107_NMR/anisotropic_condition/14/._audita.txt
- AS107_NMR/anisotropic_condition/14/acqu2
- __MACOSX/AS107_NMR/anisotropic_condition/14/._acqu2
- AS107_NMR/anisotropic_condition/14/spnam7
- __MACOSX/AS107_NMR/anisotropic_condition/14/._spnam7
- AS107_NMR/anisotropic_condition/14/pdata/
- __MACOSX/AS107_NMR/anisotropic_condition/14/._pdata
- AS107_NMR/anisotropic_condition/14/gradient_calib
- __MACOSX/AS107_NMR/anisotropic_condition/14/._gradient_calib
- AS107_NMR/anisotropic_condition/14/pp.bkp
- __MACOSX/AS107_NMR/anisotropic_condition/14/._pp.bkp
- AS107_NMR/anisotropic_condition/14/shimvalues
- __MACOSX/AS107_NMR/anisotropic_condition/14/._shimvalues
- AS107_NMR/anisotropic_condition/14/uxnmr.info
- __MACOSX/AS107_NMR/anisotropic_condition/14/._uxnmr.info
- AS107_NMR/anisotropic_condition/14/EA
- __MACOSX/AS107_NMR/anisotropic_condition/14/._EA
- AS107_NMR/anisotropic_condition/14/ser
- __MACOSX/AS107_NMR/anisotropic_condition/14/._ser
- AS107_NMR/anisotropic_condition/14/gpnam2
- __MACOSX/AS107_NMR/anisotropic_condition/14/._gpnam2
- AS107_NMR/anisotropic_condition/14/scon2
- __MACOSX/AS107_NMR/anisotropic_condition/14/._scon2
- AS107_NMR/anisotropic_condition/14/vtc_pid_settings
- __MACOSX/AS107_NMR/anisotropic_condition/14/._vtc_pid_settings
- AS107_NMR/anisotropic_condition/14/acqu
- __MACOSX/AS107_NMR/anisotropic_condition/14/._acqu
- AS107_NMR/anisotropic_condition/14/acqus
- __MACOSX/AS107_NMR/anisotropic_condition/14/._acqus
- AS107_NMR/anisotropic_condition/14/spnam3
- __MACOSX/AS107_NMR/anisotropic_condition/14/._spnam3
- AS107_NMR/anisotropic_condition/14/specpar
- __MACOSX/AS107_NMR/anisotropic_condition/14/._specpar
- AS107_NMR/isotropic_condition/7/statusinformation
- __MACOSX/AS107_NMR/isotropic_condition/7/._statusinformation
- AS107_NMR/isotropic_condition/7/uxnmr.par
- __MACOSX/AS107_NMR/isotropic_condition/7/._uxnmr.par
- AS107_NMR/isotropic_condition/7/pulseprogram
- __MACOSX/AS107_NMR/isotropic_condition/7/._pulseprogram
[truncated: 540 more entries]
