# Supplementary material for: Absolute Configuration of 12S-Deoxynortryptoquivaline from Ascidian-Derived Fungus Aspergillus clavatus Determined by Anisotropic NMR and Chiroptical Spectroscopy
Source: J Nat Prod. 2024 Jan 30;87(2):381–7. doi: 10.1021/acs.jnatprod.3c01157 (PMC10897928; doi:10.1021/acs.jnatprod.3c01157)
Supplement: Supplementary file 2 — np3c01157_si_002.zip [file np3c01157_si_002.zip › AS107_NMR/compound1.mol]

rc6_4_opt
  PyMOL2.4          3D                             0

132142  0  0  0  0  0  0  0  0999 V2000
   -4.3830   -1.1380   -0.1300 C   0  0  0  0  0  0  0  0  0  0  0  0
   -3.4350   -2.1050   -0.5270 C   0  0  0  0  0  0  0  0  0  0  0  0
   -3.8540   -3.3740   -0.9700 C   0  0  0  0  0  0  0  0  0  0  0  0
   -5.2070   -3.6740   -1.0140 C   0  0  0  0  0  0  0  0  0  0  0  0
   -6.1580   -2.7110   -0.6160 C   0  0  0  0  0  0  0  0  0  0  0  0
   -5.7550   -1.4570   -0.1790 C   0  0  0  0  0  0  0  0  0  0  0  0
   -4.0010    0.1200    0.3050 N   0  0  0  0  0  0  0  0  0  0  0  0
   -2.7430    0.4270    0.3520 C   0  0  0  0  0  0  0  0  0  0  0  0
   -1.7270   -0.4660    0.0060 N   0  0  0  0  0  0  0  0  0  0  0  0
   -2.0220   -1.7640   -0.4610 C   0  0  0  0  0  0  0  0  0  0  0  0
   -1.0950   -2.5170   -0.7760 O   0  0  0  0  0  0  0  0  0  0  0  0
   -2.4470    1.8640    0.7760 C   0  0  0  0  0  0  0  0  0  0  0  0
   -1.4670    1.8870    1.8500 O   0  0  0  0  0  0  0  0  0  0  0  0
   -1.9810    2.8210   -0.3460 C   0  0  0  0  0  0  0  0  0  0  0  0
   -3.3940    2.2270    1.1760 H   0  0  0  0  0  0  0  0  0  0  0  0
   -2.9490    2.7740   -1.5400 C   0  0  0  0  0  0  0  0  0  0  0  0
   -1.8590    4.2520    0.2020 C   0  0  0  0  0  0  0  0  0  0  0  0
   -6.4770   -0.7070    0.1280 H   0  0  0  0  0  0  0  0  0  0  0  0
   -7.2160   -2.9540   -0.6540 H   0  0  0  0  0  0  0  0  0  0  0  0
   -3.1070   -4.1010   -1.2720 H   0  0  0  0  0  0  0  0  0  0  0  0
   -5.5370   -4.6510   -1.3550 H   0  0  0  0  0  0  0  0  0  0  0  0
   -1.9090    2.0180    3.1310 C   0  0  0  0  0  0  0  0  0  0  0  0
   -0.7600    2.0270    4.1040 C   0  0  0  0  0  0  0  0  0  0  0  0
   -3.0850    2.1030    3.4290 O   0  0  0  0  0  0  0  0  0  0  0  0
   -0.2960   -0.1520    0.1110 C   0  0  0  0  0  0  0  0  0  0  0  0
    0.4540   -0.4050   -1.2000 C   0  0  0  0  0  0  0  0  0  0  0  0
    1.6760   -0.9150   -0.9290 O   0  0  0  0  0  0  0  0  0  0  0  0
    1.8770   -1.1750    0.5100 C   0  0  0  0  0  0  0  0  0  0  0  0
    0.4930   -0.9510    1.1600 C   0  0  0  0  0  0  0  0  0  0  0  0
   -0.1980    0.9100    0.3170 H   0  0  0  0  0  0  0  0  0  0  0  0
    0.1020   -0.1240   -2.3220 O   0  0  0  0  0  0  0  0  0  0  0  0
    2.5040   -2.5510    0.6570 C   0  0  0  0  0  0  0  0  0  0  0  0
    3.8890   -2.4430    0.8750 C   0  0  0  0  0  0  0  0  0  0  0  0
    4.2350   -1.0870    0.9620 N   0  0  0  0  0  0  0  0  0  0  0  0
    3.0180   -0.2530    1.0390 C   0  0  0  0  0  0  0  0  0  0  0  0
    5.3240   -0.3570    0.5810 C   0  0  0  0  0  0  0  0  0  0  0  0
    4.8200    1.0980    0.4340 C   0  0  0  0  0  0  0  0  0  0  0  0
    3.3390    0.9750    0.3260 N   0  0  0  0  0  0  0  0  0  0  0  0
    1.9140   -3.8050    0.5240 C   0  0  0  0  0  0  0  0  0  0  0  0
    2.7240   -4.9440    0.6220 C   0  0  0  0  0  0  0  0  0  0  0  0
    4.1030   -4.8210    0.8380 C   0  0  0  0  0  0  0  0  0  0  0  0
    4.7100   -3.5660    0.9720 C   0  0  0  0  0  0  0  0  0  0  0  0
    6.4660   -0.7730    0.3960 O   0  0  0  0  0  0  0  0  0  0  0  0
    5.2580    1.9780    1.6100 C   0  0  0  0  0  0  0  0  0  0  0  0
   -2.6200    3.4850   -2.3060 H   0  0  0  0  0  0  0  0  0  0  0  0
   -2.9920    1.7830   -2.0040 H   0  0  0  0  0  0  0  0  0  0  0  0
   -3.9660    3.0520   -1.2360 H   0  0  0  0  0  0  0  0  0  0  0  0
   -1.5140    4.9250   -0.5910 H   0  0  0  0  0  0  0  0  0  0  0  0
   -2.8310    4.6190    0.5560 H   0  0  0  0  0  0  0  0  0  0  0  0
   -1.1450    4.3140    1.0290 H   0  0  0  0  0  0  0  0  0  0  0  0
   -1.0930    2.4410    5.0580 H   0  0  0  0  0  0  0  0  0  0  0  0
    0.8480   -3.8970    0.3340 H   0  0  0  0  0  0  0  0  0  0  0  0
    2.2790   -5.9300    0.5260 H   0  0  0  0  0  0  0  0  0  0  0  0
    4.7160   -5.7150    0.9110 H   0  0  0  0  0  0  0  0  0  0  0  0
    5.7760   -3.4670    1.1440 H   0  0  0  0  0  0  0  0  0  0  0  0
   -0.9910    2.5080   -0.7010 H   0  0  0  0  0  0  0  0  0  0  0  0
    2.8160   -0.0400    2.0960 H   0  0  0  0  0  0  0  0  0  0  0  0
    6.3510    1.9930    1.6840 H   0  0  0  0  0  0  0  0  0  0  0  0
    4.9040    3.0020    1.4560 H   0  0  0  0  0  0  0  0  0  0  0  0
    4.8540    1.6110    2.5600 H   0  0  0  0  0  0  0  0  0  0  0  0
    0.0830    2.6010    3.7130 H   0  0  0  0  0  0  0  0  0  0  0  0
   -0.4210    0.9970    4.2670 H   0  0  0  0  0  0  0  0  0  0  0  0
    0.5800   -0.4050    2.1020 H   0  0  0  0  0  0  0  0  0  0  0  0
    0.0120   -1.9070    1.3640 H   0  0  0  0  0  0  0  0  0  0  0  0
    5.2170    1.5100   -0.4980 H   0  0  0  0  0  0  0  0  0  0  0  0
    3.1050    0.8370   -0.6570 H   0  0  0  0  0  0  0  0  0  0  0  0
   -4.3780   -1.1440   -0.2030 C   0  0  0  0  0  0  0  0  0  0  0  0
   -3.4320   -2.1450   -0.5140 C   0  0  0  0  0  0  0  0  0  0  0  0
   -3.8570   -3.4280   -0.9080 C   0  0  0  0  0  0  0  0  0  0  0  0
   -5.2130   -3.7060   -0.9990 C   0  0  0  0  0  0  0  0  0  0  0  0
   -6.1610   -2.7080   -0.6950 C   0  0  0  0  0  0  0  0  0  0  0  0
   -5.7530   -1.4420   -0.2990 C   0  0  0  0  0  0  0  0  0  0  0  0
   -3.9910    0.1150    0.2180 N   0  0  0  0  0  0  0  0  0  0  0  0
   -2.7340    0.4100    0.2820 C   0  0  0  0  0  0  0  0  0  0  0  0
   -1.7200   -0.4850   -0.0780 N   0  0  0  0  0  0  0  0  0  0  0  0
   -2.0140   -1.8190   -0.4320 C   0  0  0  0  0  0  0  0  0  0  0  0
   -1.0930   -2.6080   -0.6600 O   0  0  0  0  0  0  0  0  0  0  0  0
   -2.3620    1.8090    0.7770 C   0  0  0  0  0  0  0  0  0  0  0  0
   -2.3540    2.6560   -0.4150 O   0  0  0  0  0  0  0  0  0  0  0  0
   -3.3480    2.3780    1.8140 C   0  0  0  0  0  0  0  0  0  0  0  0
   -1.3630    1.8260    1.2110 H   0  0  0  0  0  0  0  0  0  0  0  0
   -3.3020    1.5340    3.1000 C   0  0  0  0  0  0  0  0  0  0  0  0
   -3.0290    3.8490    2.1280 C   0  0  0  0  0  0  0  0  0  0  0  0
   -6.4730   -0.6660   -0.0560 H   0  0  0  0  0  0  0  0  0  0  0  0
   -7.2210   -2.9330   -0.7690 H   0  0  0  0  0  0  0  0  0  0  0  0
   -3.1120   -4.1820   -1.1400 H   0  0  0  0  0  0  0  0  0  0  0  0
   -5.5460   -4.6930   -1.3060 H   0  0  0  0  0  0  0  0  0  0  0  0
   -1.2460    3.3780   -0.7120 C   0  0  0  0  0  0  0  0  0  0  0  0
   -1.4690    4.2390   -1.9240 C   0  0  0  0  0  0  0  0  0  0  0  0
   -0.2110    3.3130   -0.0700 O   0  0  0  0  0  0  0  0  0  0  0  0
   -0.3020   -0.1140   -0.1090 C   0  0  0  0  0  0  0  0  0  0  0  0
    0.4060   -0.5500   -1.4010 C   0  0  0  0  0  0  0  0  0  0  0  0
    1.6640   -0.9310   -1.1050 O   0  0  0  0  0  0  0  0  0  0  0  0
    1.9650   -0.7160    0.3200 C   0  0  0  0  0  0  0  0  0  0  0  0
    0.5900   -0.6910    0.9990 C   0  0  0  0  0  0  0  0  0  0  0  0
   -0.2310    0.9740   -0.1140 H   0  0  0  0  0  0  0  0  0  0  0  0
   -0.0200   -0.5070   -2.5330 O   0  0  0  0  0  0  0  0  0  0  0  0
    2.9870   -1.7520    0.7400 C   0  0  0  0  0  0  0  0  0  0  0  0
    4.2780   -1.2010    0.6610 C   0  0  0  0  0  0  0  0  0  0  0  0
    4.1810    0.1650    0.3160 N   0  0  0  0  0  0  0  0  0  0  0  0
    2.7940    0.6100    0.4770 C   0  0  0  0  0  0  0  0  0  0  0  0
    4.8660    0.8940   -0.6190 C   0  0  0  0  0  0  0  0  0  0  0  0
    3.9350    2.0190   -1.0840 C   0  0  0  0  0  0  0  0  0  0  0  0
    2.6190    1.6650   -0.5050 N   0  0  0  0  0  0  0  0  0  0  0  0
    2.8210   -3.0910    1.0770 C   0  0  0  0  0  0  0  0  0  0  0  0
    3.9600   -3.8680    1.3340 C   0  0  0  0  0  0  0  0  0  0  0  0
    5.2400   -3.3050    1.2420 C   0  0  0  0  0  0  0  0  0  0  0  0
    5.4210   -1.9570    0.9060 C   0  0  0  0  0  0  0  0  0  0  0  0
    6.0050    0.6740   -1.0200 O   0  0  0  0  0  0  0  0  0  0  0  0
    4.4460    3.4090   -0.6850 C   0  0  0  0  0  0  0  0  0  0  0  0
   -4.0100    1.9360    3.8330 H   0  0  0  0  0  0  0  0  0  0  0  0
   -3.5700    0.4880    2.9180 H   0  0  0  0  0  0  0  0  0  0  0  0
   -2.3030    1.5600    3.5540 H   0  0  0  0  0  0  0  0  0  0  0  0
   -3.7380    4.2250    2.8750 H   0  0  0  0  0  0  0  0  0  0  0  0
   -2.0190    3.9610    2.5410 H   0  0  0  0  0  0  0  0  0  0  0  0
   -3.1130    4.4870    1.2430 H   0  0  0  0  0  0  0  0  0  0  0  0
   -1.7550    3.6150   -2.7770 H   0  0  0  0  0  0  0  0  0  0  0  0
    1.8310   -3.5350    1.1330 H   0  0  0  0  0  0  0  0  0  0  0  0
    3.8490   -4.9130    1.6050 H   0  0  0  0  0  0  0  0  0  0  0  0
    6.1120   -3.9210    1.4430 H   0  0  0  0  0  0  0  0  0  0  0  0
    6.4100   -1.5170    0.8450 H   0  0  0  0  0  0  0  0  0  0  0  0
   -4.3540    2.3160    1.3880 H   0  0  0  0  0  0  0  0  0  0  0  0
    2.6400    0.9600    1.5080 H   0  0  0  0  0  0  0  0  0  0  0  0
    5.4280    3.5920   -1.1340 H   0  0  0  0  0  0  0  0  0  0  0  0
    3.7580    4.1820   -1.0470 H   0  0  0  0  0  0  0  0  0  0  0  0
    4.5340    3.5020    0.4040 H   0  0  0  0  0  0  0  0  0  0  0  0
   -0.5570    4.7900   -2.1580 H   0  0  0  0  0  0  0  0  0  0  0  0
   -2.2890    4.9400   -1.7390 H   0  0  0  0  0  0  0  0  0  0  0  0
    0.5950   -0.0800    1.9050 H   0  0  0  0  0  0  0  0  0  0  0  0
    0.2680   -1.7010    1.2590 H   0  0  0  0  0  0  0  0  0  0  0  0
    3.8940    1.9590   -2.1800 H   0  0  0  0  0  0  0  0  0  0  0  0
    2.1420    2.4710   -0.1110 H   0  0  0  0  0  0  0  0  0  0  0  0
  1  2  4  0  0  0  0
  1  6  4  0  0  0  0
  1  7  4  0  0  0  0
  2  3  4  0  0  0  0
  2 10  4  0  0  0  0
  3  4  4  0  0  0  0
  3 20  1  0  0  0  0
  4  5  4  0  0  0  0
  4 21  1  0  0  0  0
  5  6  4  0  0  0  0
  5 19  1  0  0  0  0
  6 18  1  0  0  0  0
  7  8  4  0  0  0  0
  8  9  4  0  0  0  0
  8 12  1  0  0  0  0
  9 10  4  0  0  0  0
  9 25  1  0  0  0  0
 10 11  2  0  0  0  0
 12 13  1  0  0  0  0
 12 14  1  0  0  0  0
 12 15  1  0  0  0  0
 13 22  1  0  0  0  0
 14 16  1  0  0  0  0
 14 17  1  0  0  0  0
 14 56  1  0  0  0  0
 16 45  1  0  0  0  0
 16 46  1  0  0  0  0
 16 47  1  0  0  0  0
 17 48  1  0  0  0  0
 17 49  1  0  0  0  0
 17 50  1  0  0  0  0
 22 23  1  0  0  0  0
 22 24  2  0  0  0  0
 23 51  1  0  0  0  0
 23 61  1  0  0  0  0
 23 62  1  0  0  0  0
 25 26  1  0  0  0  0
 25 29  1  0  0  0  0
 25 30  1  0  0  0  0
 26 27  1  0  0  0  0
 26 31  2  0  0  0  0
 27 28  1  0  0  0  0
 28 29  1  0  0  0  0
 28 32  1  0  0  0  0
 28 35  1  0  0  0  0
 29 63  1  0  0  0  0
 29 64  1  0  0  0  0
 32 33  4  0  0  0  0
 32 39  4  0  0  0  0
 33 34  1  0  0  0  0
 33 42  4  0  0  0  0
 34 35  1  0  0  0  0
 34 36  1  0  0  0  0
 35 38  1  0  0  0  0
 35 57  1  0  0  0  0
 36 37  1  0  0  0  0
 36 43  2  0  0  0  0
 37 38  1  0  0  0  0
 37 44  1  0  0  0  0
 37 65  1  0  0  0  0
 38 66  1  0  0  0  0
 39 40  4  0  0  0  0
 39 52  1  0  0  0  0
 40 41  4  0  0  0  0
 40 53  1  0  0  0  0
 41 42  4  0  0  0  0
 41 54  1  0  0  0  0
 42 55  1  0  0  0  0
 44 58  1  0  0  0  0
 44 59  1  0  0  0  0
 44 60  1  0  0  0  0
 67 68  4  0  0  0  0
 67 72  4  0  0  0  0
 67 73  4  0  0  0  0
 68 69  4  0  0  0  0
 68 76  4  0  0  0  0
 69 70  4  0  0  0  0
 69 86  1  0  0  0  0
 70 71  4  0  0  0  0
 70 87  1  0  0  0  0
 71 72  4  0  0  0  0
 71 85  1  0  0  0  0
 72 84  1  0  0  0  0
 73 74  4  0  0  0  0
 74 75  4  0  0  0  0
 74 78  1  0  0  0  0
 75 76  4  0  0  0  0
 75 91  1  0  0  0  0
 76 77  2  0  0  0  0
 78 79  1  0  0  0  0
 78 80  1  0  0  0  0
 78 81  1  0  0  0  0
 79 88  1  0  0  0  0
 80 82  1  0  0  0  0
 80 83  1  0  0  0  0
 80122  1  0  0  0  0
 82111  1  0  0  0  0
 82112  1  0  0  0  0
 82113  1  0  0  0  0
 83114  1  0  0  0  0
 83115  1  0  0  0  0
 83116  1  0  0  0  0
 88 89  1  0  0  0  0
 88 90  2  0  0  0  0
 89117  1  0  0  0  0
 89127  1  0  0  0  0
 89128  1  0  0  0  0
 91 92  1  0  0  0  0
 91 95  1  0  0  0  0
 91 96  1  0  0  0  0
 92 93  1  0  0  0  0
 92 97  2  0  0  0  0
 93 94  1  0  0  0  0
 94 95  1  0  0  0  0
 94 98  1  0  0  0  0
 94101  1  0  0  0  0
 95129  1  0  0  0  0
 95130  1  0  0  0  0
 98 99  4  0  0  0  0
 98105  4  0  0  0  0
 99100  1  0  0  0  0
 99108  4  0  0  0  0
100101  1  0  0  0  0
100102  1  0  0  0  0
101104  1  0  0  0  0
101123  1  0  0  0  0
102103  1  0  0  0  0
102109  2  0  0  0  0
103104  1  0  0  0  0
103110  1  0  0  0  0
103131  1  0  0  0  0
104132  1  0  0  0  0
105106  4  0  0  0  0
105118  1  0  0  0  0
106107  4  0  0  0  0
106119  1  0  0  0  0
107108  4  0  0  0  0
107120  1  0  0  0  0
108121  1  0  0  0  0
110124  1  0  0  0  0
110125  1  0  0  0  0
110126  1  0  0  0  0
M  END
