# Supplementary material for: Absolute Configuration of 12S-Deoxynortryptoquivaline from Ascidian-Derived Fungus Aspergillus clavatus Determined by Anisotropic NMR and Chiroptical Spectroscopy
Source: J Nat Prod. 2024 Jan 30;87(2):381–7. doi: 10.1021/acs.jnatprod.3c01157 (PMC10897928; doi:10.1021/acs.jnatprod.3c01157)
Supplement: Supplementary file 2 — np3c01157_si_002.zip [file np3c01157_si_002.zip › AS107_NMR/compound1.txt]

All NMR spectra were acquired on a Bruker AV750 MHz spectrometer using a 5 mm TCI Cryoprobe. The operating frequencies 750 MHz and 187.5 MHz were used to measure 1H and 13C nuclei, respectively. Chemical shifts (δ) were referenced to the MeOH-d4 solvent to provide specific shifts (3.31 ppm and 49.0 ppm for 1H and 13C nuclei, respectively) Software package Topspin 4.0.7 was applied to analyze and extract the experimental NMR data. The software Mnova StereoFitter was applied to analyze most of the experiment NMR data, generate the AIC and theoretical NMR values, including chemical shifts, NOEs, J-couplings and RDCs. Due to some technical issues in the current version of StereoFitter, Mnova MSpin was used for the ΔΔRCSA analysis and calculation of the Q factor.
