# Supplementary material for: Absolute Configuration of 12S-Deoxynortryptoquivaline from Ascidian-Derived Fungus Aspergillus clavatus Determined by Anisotropic NMR and Chiroptical Spectroscopy
Source: J Nat Prod. 2024 Jan 30;87(2):381–7. doi: 10.1021/acs.jnatprod.3c01157 (PMC10897928; doi:10.1021/acs.jnatprod.3c01157)
Supplement: Supplementary file 2 — np3c01157_si_002.zip [file np3c01157_si_002.zip › AS107_NMR/anisotropic_condition/11/shimvalues]

# Tue Jun  8 16:26:24 2021
#$$PROBEIDENTIFIER=Z44915_0001
#$$PROBENAME=CP TCI 750S7 H-C/N-D-05 Z
#$$SHIMID=292722
#
# Active Shim Gradients
#
Z           		10328           
Z2          		8643            
Z3          		3742            
Z4          		-2349           
Z5          		45              
Z6          		5553            
Z7          		0               
Z8          		0               
X           		-41156          
XZ          		3983            
XZ2         		-265            
XZ3         		-5031           
XZ4         		6183            
XZ5         		44251           
Y           		-31401          
YZ          		7888            
YZ2         		4084            
YZ3         		-1128           
YZ4         		-7736           
YZ5         		26427           
XY          		2562            
XYZ         		2027            
XYZ2        		-9082           
XYZ3        		1843            
XYZ4        		16807           
XYZ5        		0               
(X2-Y2)     		24074           
(X2-Y2)Z    		8140            
(X2-Y2)Z2   		-3039           
(X2-Y2)Z3   		-6942           
(X2-Y2)Z4   		8311            
(X2-Y2)Z5   		0               
X3          		-313            
X3Z         		9008            
Y3          		312             
Y3Z         		-1019           
#
# Lock Parameter
#
FIELD		-5911.316
LOCKPHASE		293.400 
LOCKPOWER		-35.000 
LOCKGAIN		139.151 
LOCKDC		-65.700 
LOCKSHIFT		3.300   
LOOPGAIN		-5.000  
LOOPTIME		0.100   
LOOPFILTER		100.000 
#
IEEE64_VERSION_CODE 1
#
# Shim currents 
#
SHIM_SETTING [1 ]  5325.68519341   
SHIM_SETTING [2 ]  7123.64895231   
SHIM_SETTING [3 ]  4380.74665233   
SHIM_SETTING [4 ]  -3825.33712081  
SHIM_SETTING [5 ]  1606.91903142   
SHIM_SETTING [6 ]  -632.13151737   
SHIM_SETTING [7 ]  8533.70918063   
SHIM_SETTING [8 ]  5338.22348027   
SHIM_SETTING [9 ]  3598.47771403   
SHIM_SETTING [10]  2323.84101286   
SHIM_SETTING [11]  0.00000000      
SHIM_SETTING [12]  1330.86400000   
SHIM_SETTING [13]  -706.81900000   
SHIM_SETTING [14]  -4520.43000000  
SHIM_SETTING [15]  -18878.39654127 
SHIM_SETTING [16]  -48465.78054127 
SHIM_SETTING [17]  -30343.82703735 
SHIM_SETTING [18]  -63990.26696265 
SHIM_SETTING [19]  26763.41355439  
SHIM_SETTING [20]  -56039.01299319 
SHIM_SETTING [21]  19405.45300000  
SHIM_SETTING [22]  13381.17600000  
SHIM_SETTING [23]  28115.65100000  
SHIM_SETTING [24]  7861.69900000   
SHIM_SETTING [25]  11069.00500000  
SHIM_SETTING [26]  21314.13300000  
SHIM_SETTING [27]  4216.89300000   
SHIM_SETTING [28]  -12937.12469723 
SHIM_SETTING [29]  17761.72500000  
SHIM_SETTING [30]  13170.02800000  
SHIM_SETTING [31]  -15492.66323209 
SHIM_SETTING [32]  -45018.74569723 
SHIM_SETTING [33]  3764.65600000   
SHIM_SETTING [34]  -3012.60500000  
SHIM_SETTING [35]  -7330.47900000  
SHIM_SETTING [36]  -7858.50100000  
SHIM_SETTING [37]  -49085.13233540 
SHIM_SETTING [38]  4969.09780130   
SHIM_SETTING [39]  -37111.41776791 
SHIM_SETTING [40]  0.00000000      
