# Supplementary material for: Absolute Configuration of 12S-Deoxynortryptoquivaline from Ascidian-Derived Fungus Aspergillus clavatus Determined by Anisotropic NMR and Chiroptical Spectroscopy
Source: J Nat Prod. 2024 Jan 30;87(2):381–7. doi: 10.1021/acs.jnatprod.3c01157 (PMC10897928; doi:10.1021/acs.jnatprod.3c01157)
Supplement: Supplementary file 2 — np3c01157_si_002.zip [file np3c01157_si_002.zip › AS107_NMR/anisotropic_condition/11/uxnmr.info]

CONFIGURATION INFORMATION
=========================

Path         : /opt/topspin3.5pl6/conf/instr/spect/uxnmr.info
Date         : Thu Oct 29 15:18:39 2020
Release      : TopSpin 3.5 pl 6
Installed in : /opt/topspin3.5pl6
Host         : fmp750
OS           : CentOS release 5.10 (Final)
CPU          : Intel(R) Xeon(R) CPU E5-1620 v2 @ 3.70GHz (8 cores at 1200 MHz with Hyperthreading)
User         : guest (guest)
System       : Avance III 750 NMR spectrometer
1H-frequency : 749.92 MHz
Description  : Avance III 750
Configured in: fmp750:/opt/topspin3.5pl6/conf/instr/spect

IPSO: connected to spectrometer subnet
- TCP/IP address = 149.236.99.252
 - IPSO type: 19"
- Tctrl : 1
- Fctrls: 4
- Gctrl1: without digital preemphasis
- Rctrl : none
- FREDs : none
- DPP : none

DRU1: AQS DRU-E Z102520/00645 ECL 03.00
- TCP/IP address = 149.236.99.89
- Firmware Version = 151014
- DRU1 controls AQS-Rack and HPPR/2

AQS: connected to 149.236.99.89:/dev/tty10
  _Slot_ SBSB _____________________Board_____________________
  Number Addr Type HW-VS FW-VS ID  ECL Name   Description
  -----------------------------------------------------------
     2   0x10 0x52   0x3    AW  R  3.0 REC-1  AQS RXAD1000 Z102118/00128 ECL 03.00
     3   0x34 0xc1   0x1        X  1.0 REF-1  REF-1000 Reference Board for AQS Receiver
     4   0x24 0x29   0x8    AB  S  2.0 SGU-1  AQS SGU/2 1000 Z103082/00225 ECL 02.00 FPGA-Vs=AF
     5   0x25 0x29   0x8    AB  S  2.0 SGU-2  AQS SGU/2 1000 Z103082/00214 ECL 02.00 FPGA-Vs=AF
     6   0x26 0x29   0x8    AB  S  2.0 SGU-3  AQS SGU/2 1000 Z103082/00229 ECL 02.00 FPGA-Vs=AF
     7   0x27 0x29   0x8    AB  S  2.0 SGU-4  AQS SGU/2 1000 Z103082/00208 ECL 02.00 FPGA-Vs=AF
    21   0x21 0xcf     0        P  1.0 PSD-1  PSD/3 Power Supply Distribution Board
    --   0x20 0xc6     0        B  1.2 AQS/2  AQS/2 chassis
     1   0x20  0x7     0        B      MASTER AQS Rack Master
  Logical Receiver/SGU configuration:


Router: none installed


Transmitters at the spectrometer subnet:
----------------------------------------
BLA_W1345097_0029 W1345097/0029 ECL 0:
- TCP/IP address = 149.236.99.254
- Firmware VS    = 20120627
- Amplifier      = BLAXH2H500/100/250 E 700-900MHZ: W1345097/0029 ECL 0
- Router         = BLMMR32 RF AMPLIFIER MODULE: W1345204/0168 ECL 0
- Controller     = BLA CONTROL BOARD 6 2V H-USB: W1522050/0042 ECL 1
BLA_W1345092_0069 W1345092/0069 ECL 0:
- TCP/IP address = 149.236.99.253
- Firmware VS    = 20120627
- Amplifier      = BLAX300 E 6-365MHZ: W1345092/0069 ECL 0
- Router         = BLMMR31 RF AMPLIFIER MODULE: W1345212/0192 ECL 0
- Controller     = BLA CONTROL BOARD 6 1V V-USB: W1522041/0160 ECL 1
BLA_W1345093_0052 W1345093/0052 ECL 0:
- TCP/IP address = 149.236.99.251
- Firmware VS    = 20120627
- Amplifier      = BLAX500 E 6-365MHZ: W1345093/0052 ECL 0
- Router         = BLMMR31 RF AMPLIFIER MODULE: W1345212/0226 ECL 0
- Controller     = BLA CONTROL BOARD 6 1V V-USB: W1522041/0167 ECL 1

BSMS: BSMS/2 connected to ethernet
- TCP/IP address = 149.236.99.20
- ELCB firmware version = 20161026
- GAB current limits = 0.0/X, 0.0/Y, 10.0/Z (in A)
- SCB channels = 40
- Shim System = BOSS3-SB
- 2HTX Amplifier: not available
- Lock: installed
- VTU_SPB = BSMS/2 SPB SENSOR & PNEUMATIC BD: Z115191/03500 ECL 05.02
- VTU_VPSB1 = BSMS/2 VARIABLE POWER SUPPLY BD: Z115193/03848 ECL 01.05

VTU: in BSMS/2 connected to ethernet
- TCP/IP address = 149.236.99.20

Cryo Controller CRCO: device connected to 149.236.99.252:/dev/tty04

Eurotherm VTU: device connected to 149.236.99.252:/dev/tty05
- (used by TopSpin)

Preamplifiers :
HPPR2: - HPPR/2 preamplifier connected to 149.236.99.89:/dev/tty10
    Type      : HPPR/2
    Controller: Cover/1 with Application firmware = AQ
                15 LEDs for tuning, 15 LEDs for matching
    Module  1 : 1H LNA
                PN=Z003464, SN=00008 from 20040120
    Module  2 : XBB31P 2HS
                PN=Z003508, SN=00007 from 20031202
    Module  3 : 2H
                PN=Z003475, SN=00025 from 20090316
    Module  4 : 13C
                PN=Z003526, SN=00004 from 20031210
    Module  5 : 15N
                PN=Z003532, SN=00004 from 20031210


Gradient Controller cable connections
--------------------------------------------------------------------
GCtrl1: connected to GAB in BSMS

RF cable connections (detected)
--------------------------------------------------------------------
SGU1 NORM output -> input 1 of transmitter 1 (BLAXH2H500/100/250 E 700-900MHZ W1345097/0029 at TCP/IP 149.236.99.254)
SGU1 AUX  output -> input 2 of transmitter 3 (BLAX500 E 6-365MHZ W1345093/0052 at TCP/IP 149.236.99.251)
SGU2 NORM output -> input 2 of transmitter 1 (BLAXH2H500/100/250 E 700-900MHZ W1345097/0029 at TCP/IP 149.236.99.254)
SGU2 AUX  output -> TUNE signal input of HPPR
SGU3 NORM output -> input 1 of transmitter 3 (BLAX500 E 6-365MHZ W1345093/0052 at TCP/IP 149.236.99.251)
SGU3 AUX  output -> input 3 of transmitter 1 (BLAXH2H500/100/250 E 700-900MHZ W1345097/0029 at TCP/IP 149.236.99.254)
SGU4 NORM output -> input 1 of transmitter 2 (BLAX300 E 6-365MHZ W1345092/0069 at TCP/IP 149.236.99.253)
SGU4 AUX  output -> input 4 of transmitter 1 (BLAXH2H500/100/250 E 700-900MHZ W1345097/0029 at TCP/IP 149.236.99.254)

Blanking cable connections (detected)
--------------------------------------------------------------------
transmitter 1 = BLAXH2H500/100/250 E 700-900MHZ W1345097/0029 at TCP/IP 149.236.99.254:
- amplifier 1H-100W uses blanking 2
- amplifier X-500W uses blanking 1
- amplifier 2H-250W needs no blanking

transmitter 2 = BLAX300 E 6-365MHZ W1345092/0069 at TCP/IP 149.236.99.253:
- amplifier X-300W uses blanking 4

transmitter 3 = BLAX500 E 6-365MHZ W1345093/0052 at TCP/IP 149.236.99.251:
- amplifier X-500W uses blanking 3
