# Supplementary material for: Absolute Configuration of 12S-Deoxynortryptoquivaline from Ascidian-Derived Fungus Aspergillus clavatus Determined by Anisotropic NMR and Chiroptical Spectroscopy
Source: J Nat Prod. 2024 Jan 30;87(2):381–7. doi: 10.1021/acs.jnatprod.3c01157 (PMC10897928; doi:10.1021/acs.jnatprod.3c01157)
Supplement: Supplementary file 2 — np3c01157_si_002.zip [file np3c01157_si_002.zip › AS107_NMR/anisotropic_condition/11/specpar]

##TITLE= Parameter file, TopSpin 3.5 pl 6
##JCAMPDX= 5.0
##DATATYPE= Parameter Values
##NPOINTS= 162856	$$ modification sequence number
##ORIGIN= Bruker BioSpin GmbH
##OWNER= nmrsu
$$ 2021-05-29 21:02:17.885 +0200  guest@fmp750
$$ /opt/topspin3.5pl6/conf/instr/spect/specpar
$$ process /opt/topspin3.5pl6/prog/mod/hconfserver
##$HPPRECH= (0..15)
-1 -1 -1 -1 -1 -1 -1 -1 -1 -1 -1 -1 -1 -1 -1 -1
##$HPSELECT= no
##$NUC1= 1
##$NUC2= 10
##$NUC3= 0
##$NUC4= 0
##$NUC5= 0
##$NUC6= 0
##$NUC7= 0
##$NUC8= 0
##$NUCARR= (0..123)
749.92 749.92 115.117285963 799.894473821 571.28483395 110.358872131 291.447386462
105.37735605 80.568840074 240.604137821 188.567533984 54.173358392 75.98873367
101.662582334 705.629807292 59.200904563 198.36808848 45.907365192 195.405597012
148.98800875 303.573180406 57.5638592 73.476479172 61.16141292 34.994064402
19.207738456 50.469833476 182.168669102 42.276994973 42.28826627 74.769341252
197.251067642 42.389198003 185.899303626 24.280744778 177.934073341 67.01323366
198.844835122 213.004974546 46.921017058 179.990953917 228.700882637 26.159571848
128.405906909 143.02109029 39.128740822 187.884806816 202.527279786 28.85392192
72.404348546 245.377228637 32.500197942 36.747564842 69.714797962 183.551694064
48.871731459 49.897389544 168.794438339 34.53494838 38.706138404 23.895803342
34.31708912 30.355404244 34.897774674 159.099127616 166.43105796 163.975669896
164.327187396 245.3644425 267.213436692 279.649907494 179.460183038 97.183760126
196.252129206 236.598027684 150.040139011 208.554146851 61.822812364 98.360572086
74.500479934 83.338069658 98.94669456 105.931006988 229.625504 40.87064
25.197312 31.271664 25.797248 186.430112 82.341216 23.022544 30.221776
180.280768 25.797248 36.146144 160.032928 21.597696 62.168368 131.230795555
36.1536432 85.5208768 60.9759952 30.0492944 18.8754864 89.91240832 31.24456939
168.91648032 170.61879872 17.115656636 58.23428768 12.8836256 14.0310032
161.208682573 12.9661168 134.316836342 49.581583234 428.37830144 432.58263793
156.88775602 120.50680457 13.80902688 100 100 100
##$NUCOFFS= (0..127)
<1H> <13C> <15N> <2H> <> <> <> <> <> <> <> <> <> <> <> <> <> <> <> <> <>
<> <> <> <> <> <> <> <> <> <> <> <> <> <> <> <> <> <> <> <> <> <> <> <>
<> <> <> <> <> <> <> <> <> <> <> <> <> <> <> <> <> <> <> <> <> <> <> <>
<> <> <> <> <> <> <> <> <> <> <> <> <> <> <> <> <> <> <> <> <> <> <> <>
<> <> <> <> <> <> <> <> <> <> <> <> <> <> <> <> <> <> <> <> <> <> <> <>
<> <> <> <> <> <> <> <> <> <> <>
##$OFFS= (0..127)
3530.8 10000 9000 230 0 0 0 0 0 0 0 0 0 0 0 0 0 0 0 0 0 0 0 0 0 0 0 0 0
0 0 0 0 0 0 0 0 0 0 0 0 0 0 0 0 0 0 0 0 0 0 0 0 0 0 0 0 0 0 0 0 0 0 0 0
0 0 0 0 0 0 0 0 0 0 0 0 0 0 0 0 0 0 0 0 0 0 0 0 0 0 0 0 0 0 0 0 0 0 0 0
0 0 0 0 0 0 0 0 0 0 0 0 0 0 0 0 0 0 0 0 0 0 0 0 0 0 0
##$OFFSF= (0..7)
0 0 0 0 0 0 0 0
##$OFFSH= (0..7)
3638.0352 30219 0 0 0 0 0 0
##$OFFSX= (0..7)
10000 9000 300 0 0 0 0 0
##$PRECHAN= (0..15)
-1 3 0 2 4 1 -1 -1 -1 -1 -1 -1 -1 -1 -1 -1
##$RECPRE= (0..15)
-1 0 -1 -1 -1 -1 -1 -1 -1 -1 -1 -1 -1 -1 -1 -1
##$RECPRFX= (0..15)
1 0 0 0 0 0 0 0 0 0 0 0 0 0 0 0
##$RECSEL= (0..15)
0 0 0 0 1 0 0 0 0 0 0 0 0 0 0 0
##$SELREC= (0..9)
0 0 0 0 0 0 0 0 0 0
##$SFO1= 749.923
##$SFO2= 188.579791
##$SFO3= 749.923525
##$SFO4= 749.923525
##$SFO5= 749.923525
##$SFO6= 749.923525
##$SFO7= 749.923525
##$SFO8= 749.923525
##END=
