# Supplementary material for: Absolute Configuration of 12S-Deoxynortryptoquivaline from Ascidian-Derived Fungus Aspergillus clavatus Determined by Anisotropic NMR and Chiroptical Spectroscopy
Source: J Nat Prod. 2024 Jan 30;87(2):381–7. doi: 10.1021/acs.jnatprod.3c01157 (PMC10897928; doi:10.1021/acs.jnatprod.3c01157)
Supplement: Supplementary file 2 — np3c01157_si_002.zip [file np3c01157_si_002.zip › AS107_NMR/anisotropic_condition/1/audita.txt]

##TITLE= Audit trail, TopSpin 3.5 pl 6
##JCAMPDX= 5.01
##ORIGIN= Bruker BioSpin GmbH
##OWNER= guest
$$ /w/data/guest/nmr/HR_20210606_Wang34/1/audita.txt
##AUDIT TRAIL=  $$ (NUMBER, WHEN, WHO, WHERE, PROCESS, VERSION, WHAT)
(   1,<2021-06-06 09:11:23.613 +0200>,<guest>,<fmp750>,<go4>,<TopSpin 3.5.6>,
      <created by zg
	started at 2021-06-06 09:10:59.944 +0200,
	POWCHK enabled, PULCHK disabled,
       configuration hash MD5:
       6C F1 F5 A1 37 0A 73 45 87 9E C4 7C D9 31 22 9F
       data hash MD5: 32K
       3B B0 53 79 CF D8 AB EB 1D 13 44 09 43 B0 F9 69>)
##END=

$$ hash MD5
$$ 49 F6 B2 E6 F5 3D BA 64 E2 99 B7 81 CA FD EC E6
