# Supplementary material for: Absolute Configuration of 12S-Deoxynortryptoquivaline from Ascidian-Derived Fungus Aspergillus clavatus Determined by Anisotropic NMR and Chiroptical Spectroscopy
Source: J Nat Prod. 2024 Jan 30;87(2):381–7. doi: 10.1021/acs.jnatprod.3c01157 (PMC10897928; doi:10.1021/acs.jnatprod.3c01157)
Supplement: Supplementary file 2 — np3c01157_si_002.zip [file np3c01157_si_002.zip › AS107_NMR/anisotropic_condition/3/pp.bkp]

; MFhetero1d
; 01410 0000 0 0 2000 0
; -----------------
; Hetero (13C, 19F, 31P) 1D sequence
; options for NOE and decoupling
; inverse gated decoupling: nur -Ddc
; gated decoupling: nur -Dnoe

; mf: -

;ds: use at least 8 dummy scans
;ns: !!!!! use 8*n scans only !!!!!
; -----------------
; Peter Schmieder
; Monika Beerbaum, 27.02.2020
; N-2019
;_________________________________

#include <FMP.incl>
#include <Avance.incl>
#include <Grad.incl>
#include <Delay.incl>

prosol relations=<fmp_2011_hetero_f1>

;--------------------------- pulses
"p0 = cnst1*p3"
;--------------------------- fix delays
"d11 = 30m"
"d12 = 20u"
;--------------------------- 

1 ze
  d11 pl19:f2
2 d11 do:f2
# ifdef noe
  d11 cpd1:f2
# endif /*noe*/
  d1
# ifdef noe
  d12 do:f2
# endif /* noe */
  (p0 pl1 ph1):f1
# ifdef dc
  go=2 ph31 cpd1:f2
  d11 mc #0 to 2
      F0(zd)
  d12 do:f2
# else
  go=2 ph31
  d11 mc #0 to 2
      F0(zd)
  d12
# endif /* dc */
exit


ph1=0 2 2 0 1 3 3 1
ph31=0 2 2 0 1 3 3 1

; PARAMETER


;__________Pulses__________

;p0 :variable high power pulse for X f1 (pl1)
;p3 :high power 90deg pulse for X f1 (pl1)


;_________power level for hard pulses__________

;pl1 :high power for X f1


;__________decoupling__________

;pcpd2 :90 deg 1H decoupling pulse (pl19)
;cpdprg1 :decoupling sequence in f2 [waltz16]
;pl19 :power for 1H cpd-decoupling


;_________delays__________

;d1 :relaxation delay          [2.5 sec]
;d11 :delay for disk I/O        [30 msec]


;__________constants__________

;cnst1 :scaling of excitation length cnst1*p3


;__________options__________

;zgoptns :-Ddc for decoupling and/or -Dnoe


;Type: Hetero 1D
