# Supplementary material for: Absolute Configuration of 12S-Deoxynortryptoquivaline from Ascidian-Derived Fungus Aspergillus clavatus Determined by Anisotropic NMR and Chiroptical Spectroscopy
Source: J Nat Prod. 2024 Jan 30;87(2):381–7. doi: 10.1021/acs.jnatprod.3c01157 (PMC10897928; doi:10.1021/acs.jnatprod.3c01157)
Supplement: Supplementary file 2 — np3c01157_si_002.zip [file np3c01157_si_002.zip › AS107_NMR/anisotropic_condition/3/shimvalues]

# Sun Jun  6 09:22:50 2021
#$$PROBEIDENTIFIER=Z44915_0001
#$$PROBENAME=CP TCI 750S7 H-C/N-D-05 Z
#$$SHIMID=292722
#
# Active Shim Gradients
#
Z           		10715           
Z2          		8576            
Z3          		3504            
Z4          		-1381           
Z5          		931             
Z6          		5553            
Z7          		0               
Z8          		0               
X           		-41192          
XZ          		3827            
XZ2         		-265            
XZ3         		-5031           
XZ4         		6183            
XZ5         		44251           
Y           		-31249          
YZ          		7600            
YZ2         		4084            
YZ3         		-1128           
YZ4         		-7736           
YZ5         		26427           
XY          		2562            
XYZ         		2027            
XYZ2        		-9082           
XYZ3        		1843            
XYZ4        		16807           
XYZ5        		0               
(X2-Y2)     		24074           
(X2-Y2)Z    		8140            
(X2-Y2)Z2   		-3039           
(X2-Y2)Z3   		-6942           
(X2-Y2)Z4   		8311            
(X2-Y2)Z5   		0               
X3          		-313            
X3Z         		9008            
Y3          		312             
Y3Z         		-1019           
#
# Lock Parameter
#
FIELD		-5843.993
LOCKPHASE		292.400 
LOCKPOWER		-35.000 
LOCKGAIN		116.842 
LOCKDC		-65.700 
LOCKSHIFT		3.300   
LOOPGAIN		-5.000  
LOOPTIME		0.100   
LOOPFILTER		100.000 
#
IEEE64_VERSION_CODE 1
#
# Shim currents 
#
SHIM_SETTING [1 ]  5518.83470072   
SHIM_SETTING [2 ]  7195.58778832   
SHIM_SETTING [3 ]  4932.80795497   
SHIM_SETTING [4 ]  -4526.49666959  
SHIM_SETTING [5 ]  2787.57708673   
SHIM_SETTING [6 ]  -1227.72674447  
SHIM_SETTING [7 ]  9998.43698856   
SHIM_SETTING [8 ]  5750.88860986   
SHIM_SETTING [9 ]  4153.77866415   
SHIM_SETTING [10]  2438.58639064   
SHIM_SETTING [11]  0.00000000      
SHIM_SETTING [12]  1330.86400000   
SHIM_SETTING [13]  -706.81900000   
SHIM_SETTING [14]  -4520.43000000  
SHIM_SETTING [15]  -19066.90734860 
SHIM_SETTING [16]  -48342.29134860 
SHIM_SETTING [17]  -30454.54870039 
SHIM_SETTING [18]  -63951.54529961 
SHIM_SETTING [19]  26718.74216210  
SHIM_SETTING [20]  -56028.41731619 
SHIM_SETTING [21]  19405.45300000  
SHIM_SETTING [22]  13381.17600000  
SHIM_SETTING [23]  28115.65100000  
SHIM_SETTING [24]  7861.69900000   
SHIM_SETTING [25]  11069.00500000  
SHIM_SETTING [26]  21314.13300000  
SHIM_SETTING [27]  4216.89300000   
SHIM_SETTING [28]  -13087.85684403 
SHIM_SETTING [29]  17761.72500000  
SHIM_SETTING [30]  13170.02800000  
SHIM_SETTING [31]  -15478.61091771 
SHIM_SETTING [32]  -44593.47784403 
SHIM_SETTING [33]  3764.65600000   
SHIM_SETTING [34]  -3012.60500000  
SHIM_SETTING [35]  -7330.47900000  
SHIM_SETTING [36]  -7858.50100000  
SHIM_SETTING [37]  -48962.17895795 
SHIM_SETTING [38]  4990.01966620   
SHIM_SETTING [39]  -36821.47008229 
SHIM_SETTING [40]  0.00000000      
