# Supplementary material for: Absolute Configuration of 12S-Deoxynortryptoquivaline from Ascidian-Derived Fungus Aspergillus clavatus Determined by Anisotropic NMR and Chiroptical Spectroscopy
Source: J Nat Prod. 2024 Jan 30;87(2):381–7. doi: 10.1021/acs.jnatprod.3c01157 (PMC10897928; doi:10.1021/acs.jnatprod.3c01157)
Supplement: Supplementary file 2 — np3c01157_si_002.zip [file np3c01157_si_002.zip › AS107_NMR/anisotropic_condition/12/pulseprogram]

# 1 "/opt/topspin3.5pl6/exp/stan/nmr/lists/pp/zg2h"
;zg2h
;avance-version (12/01/11)
;1D sequence
;using 2H lockswitch unit or BSMS 2H-TX board
;
;$CLASS=HighRes
;$DIM=1D
;$TYPE=
;$SUBTYPE=
;$COMMENT=


# 1 "/opt/topspin3.5pl6/exp/stan/nmr/lists/pp/Avance.incl" 1
;Avance3.incl
;   for AV III
;
;avance-version (13/06/17)
;
;$CLASS=HighRes Incl
;$COMMENT=
# 169 "/opt/topspin3.5pl6/exp/stan/nmr/lists/pp/Avance.incl"
;$Id: Avance3.incl,v 1.10.2.2 2013/08/30 09:43:33 ber Exp $
# 13 "/opt/topspin3.5pl6/exp/stan/nmr/lists/pp/zg2h" 2

# 1 "/opt/topspin3.5pl6/exp/stan/nmr/lists/pp/Sysconf.incl" 1
;Sysconf.incl
;
;version 06/12/18
;
;$CLASS=HighRes Incl
;$COMMENT=

# 14 "/opt/topspin3.5pl6/exp/stan/nmr/lists/pp/Sysconf.incl"
;$Id: Sysconf.incl,v 1.12 2012/01/31 17:49:21 ber Exp $
# 14 "/opt/topspin3.5pl6/exp/stan/nmr/lists/pp/zg2h" 2


# 17 "/opt/topspin3.5pl6/exp/stan/nmr/lists/pp/zg2h"
"d11=30m"


"acqt0=-p1*2/3.1416"
# 1 "mc_line 23 file /opt/topspin3.5pl6/exp/stan/nmr/lists/pp/zg2h exp. def. part of mc cmd. before ze"
; dimension 1D; AQ_mode 
define delay MCWRK
define delay MCREST
"MCREST = 30m - 30m"
"MCWRK = 0.333333*30m"

    dccorr
# 23 "/opt/topspin3.5pl6/exp/stan/nmr/lists/pp/zg2h"
# 23 "/opt/topspin3.5pl6/exp/stan/nmr/lists/pp/zg2h"
1 ze
# 1 "mc_line 23 file /opt/topspin3.5pl6/exp/stan/nmr/lists/pp/zg2h exp. def. of mc cmd. after ze"
# 24 "/opt/topspin3.5pl6/exp/stan/nmr/lists/pp/zg2h"
  d11 setnmr4|28
  d11 h2pulse       ;setnmr4|24 or interleave_incr

# 1 "mc_line 27 file /opt/topspin3.5pl6/exp/stan/nmr/lists/pp/zg2h exp. start label for mc cmd."
2 MCWRK  * 2
LBLF0, MCWRK
  MCREST
# 28 "/opt/topspin3.5pl6/exp/stan/nmr/lists/pp/zg2h"
  30m h2lock         ;setnmr4^24 or interleave_incr 
  d1
  d11 h2pulse       ;setnmr4|24 or interleave_incr 
  p1:f1 ph1
  go=2 ph31
# 1 "mc_line 33 file /opt/topspin3.5pl6/exp/stan/nmr/lists/pp/zg2h exp. mc cmd. in line"
  MCWRK wr #0
  MCWRK zd
  lo to LBLF0 times td0

# 34 "/opt/topspin3.5pl6/exp/stan/nmr/lists/pp/zg2h"

  d11 h2lock         ;setnmr4^24 or interleave_incr
  d11 setnmr4^28
exit
# 40 "/opt/topspin3.5pl6/exp/stan/nmr/lists/pp/zg2h"
ph1=0 2 2 0 1 3 3 1
ph2=0 2 2 0 1 3 3 1
ph3=2 0 0 2 3 1 1 3
ph31=0 2 2 0 1 3 3 1


;pl1 : f1 channel - power level for pulse (default)
;p1 : f1 channel -  90 degree high power pulse
;d1 : relaxation delay; 1-5 * T1
;d11: delay for disk I/O                             [30 msec]
;ns: 1 * n, total number of scans: NS * TD0
# 52 "/opt/topspin3.5pl6/exp/stan/nmr/lists/pp/zg2h"
;locnuc: off


# 56 "/opt/topspin3.5pl6/exp/stan/nmr/lists/pp/zg2h"
;$Id: zg2h,v 1.15 2012/01/31 17:49:31 ber Exp $
