# Supplementary material for: Absolute Configuration of 12S-Deoxynortryptoquivaline from Ascidian-Derived Fungus Aspergillus clavatus Determined by Anisotropic NMR and Chiroptical Spectroscopy
Source: J Nat Prod. 2024 Jan 30;87(2):381–7. doi: 10.1021/acs.jnatprod.3c01157 (PMC10897928; doi:10.1021/acs.jnatprod.3c01157)
Supplement: Supplementary file 2 — np3c01157_si_002.zip [file np3c01157_si_002.zip › AS107_NMR/anisotropic_condition/2/scon2]

##TITLE= Parameter file, TopSpin 3.5 pl 6
##JCAMPDX= 5.0
##DATATYPE= Parameter Values
##NPOINTS= 1	$$ modification sequence number
##ORIGIN= Bruker BioSpin GmbH
##OWNER= guest
$$ 2021-06-06 09:12:52.387 +0200  guest@fmp750
$$ /w/data/guest/nmr/HR_20210606_Wang34/2/scon2
$$ process /opt/topspin3.5pl6/prog/mod/go4
##$BLKTR= (0..19)
3 3 3 3 3 3 3 3 3 3 3 3 3 3 3 3 3 3 3 3
##$DE1= 3.5
##$DEADC= 0.5
##$DEPA= 3.5
##$DERX= 1.5
##$FILCOR= 0
##$GRADCHAN= 0
##$GRADPRE= (0..1)
10 10
##$HD_BLKTR= (0..19)
1 1 1 1 1 1 1 1 1 1 1 1 1 1 1 1 1 1 1 1
##$HD_DE1= 5
##$HD_DEADC= 0
##$HD_DEPA= 2.5
##$HD_DERX= 0
##END=
