# Supplementary material for: Absolute Configuration of 12S-Deoxynortryptoquivaline from Ascidian-Derived Fungus Aspergillus clavatus Determined by Anisotropic NMR and Chiroptical Spectroscopy
Source: J Nat Prod. 2024 Jan 30;87(2):381–7. doi: 10.1021/acs.jnatprod.3c01157 (PMC10897928; doi:10.1021/acs.jnatprod.3c01157)
Supplement: Supplementary file 2 — np3c01157_si_002.zip [file np3c01157_si_002.zip › AS107_NMR/anisotropic_condition/14/gpnam1]

##TITLE= 
##JCAMP-DX= 5.00 Bruker JCAMP library
##DATA TYPE= Shape Data
##ORIGIN= Bruker BioSpin GmbH
##OWNER= <demo>
##DATE= 2008/09/08
##TIME= 13:20:52
##$SHAPE_PARAMETERS= Type: Sinus ; Number of Cycles 1.0 ; Phase Angle [deg] 0.0
##MINX= 0.000000E00
##MAXX= 1.000000E02
##MINY= 0.000000E00
##MAXY= 1.000000E00
##$SHAPE_EXMODE= Gradient
##$SHAPE_TOTROT= 9.000000E01
##$SHAPE_TYPE= None
##$SHAPE_USER_DEF= 
##$SHAPE_REPHFAC= 
##$SHAPE_BWFAC= 0.000000E00
##$SHAPE_BWFAC50= 
##$SHAPE_INTEGFAC= 6.3656674E-01
##$SHAPE_MODE= 0
##NPOINTS= 100
##XYDATA= (X++(Y..Y))
3.141076E-02
6.279052E-02
9.410831E-02
1.253332E-01
1.564345E-01
1.873813E-01
2.181432E-01
2.486899E-01
2.789911E-01
3.090170E-01
3.387379E-01
3.681246E-01
3.971479E-01
4.257793E-01
4.539905E-01
4.817537E-01
5.090414E-01
5.358268E-01
5.620834E-01
5.877853E-01
6.129071E-01
6.374240E-01
6.613119E-01
6.845471E-01
7.071068E-01
7.289686E-01
7.501111E-01
7.705132E-01
7.901550E-01
8.090170E-01
8.270806E-01
8.443279E-01
8.607420E-01
8.763067E-01
8.910065E-01
9.048271E-01
9.177546E-01
9.297765E-01
9.408808E-01
9.510565E-01
9.602937E-01
9.685832E-01
9.759168E-01
9.822873E-01
9.876883E-01
9.921147E-01
9.955620E-01
9.980267E-01
9.995066E-01
1.000000E00
9.995066E-01
9.980267E-01
9.955620E-01
9.921147E-01
9.876883E-01
9.822873E-01
9.759168E-01
9.685832E-01
9.602937E-01
9.510565E-01
9.408808E-01
9.297765E-01
9.177546E-01
9.048271E-01
8.910065E-01
8.763067E-01
8.607420E-01
8.443279E-01
8.270806E-01
8.090170E-01
7.901550E-01
7.705132E-01
7.501111E-01
7.289686E-01
7.071068E-01
6.845471E-01
6.613119E-01
6.374240E-01
6.129071E-01
5.877853E-01
5.620834E-01
5.358268E-01
5.090414E-01
4.817537E-01
4.539905E-01
4.257793E-01
3.971479E-01
3.681246E-01
3.387379E-01
3.090170E-01
2.789911E-01
2.486899E-01
2.181432E-01
1.873813E-01
1.564345E-01
1.253332E-01
9.410831E-02
6.279052E-02
3.141076E-02
0.000000E00
##END=
