# Supplementary material for: Absolute Configuration of 12S-Deoxynortryptoquivaline from Ascidian-Derived Fungus Aspergillus clavatus Determined by Anisotropic NMR and Chiroptical Spectroscopy
Source: J Nat Prod. 2024 Jan 30;87(2):381–7. doi: 10.1021/acs.jnatprod.3c01157 (PMC10897928; doi:10.1021/acs.jnatprod.3c01157)
Supplement: Supplementary file 2 — np3c01157_si_002.zip [file np3c01157_si_002.zip › AS107_NMR/anisotropic_condition/14/pp.bkp]

;hsqcetgpsp.2
;avance-version (07/04/04)
;HSQC
;2D H-1/X correlation via double inept transfer
;phase sensitive using Echo/Antiecho-TPPI gradient selection
;with decoupling during acquisition
;using trim pulses in inept transfer
;using shaped pulses for inversion and refocussing on f2 - channel
;
;$CLASS=HighRes
;$DIM=2D
;$TYPE=
;$SUBTYPE=
;$COMMENT=


#include <Avance.incl>
#include <Grad.incl>
#include <Delay.incl>


"p2=p1*2"
"d4=1s/(cnst2*4)"
"d11=30m"

#   ifdef LABEL_CN
"p22=p21*2"
#   else
#   endif /*LABEL_CN*/


"d0=3u"

"in0=inf1/2"


"DELTA1=d4-p16-larger(p2,p14)/2-8u-p3"
"DELTA2=d4-larger(p2,p14)/2"

#   ifdef LABEL_CN
"DELTA=p16+d16+larger(p2,p22)+d0*2"
#   else
"DELTA=p16+d16+p2+d0*2"
#   endif /*LABEL_CN*/


1 ze
  d11 pl12:f2
2 d1 do:f2 
3 (p1 ph1)
  DELTA2 pl0:f2
  4u
  (center (p2 ph1) (p14:sp3 ph6):f2 )
  4u
  DELTA2 pl2:f2 UNBLKGRAD
  p28 ph1
  4u
  (p1 ph2) (p3 ph3):f2
  d0 

#   ifdef LABEL_CN
  (center (p2 ph5) (p22 ph1):f3 )
#   else
  (p2 ph5)
#   endif /*LABEL_CN*/

  d0
  p16:gp1*EA
  d16 pl0:f2
  4u
  (p24:sp7 ph4):f2
  4u
  DELTA pl2:f2
  (ralign (p1 ph1) (p3 ph4):f2 )
  DELTA2 pl0:f2
  (center (p2 ph1) (p14:sp3 ph1):f2 )
  4u
  p16:gp2
  DELTA1 pl2:f2
  4u BLKGRAD
  (p3 ph7):f2
  go=2 ph31 ;cpd2:f2
  d1 do:f2 mc #0 to 2 
     F1EA(igrad EA, id0 & ip3*2 & ip6*2 & ip31*2)
exit
   

ph1=0 
ph2=1
ph3=0 2
ph4=0 0 2 2
ph5=0 0 0 0 2 2 2 2
ph6=0
ph7=0 2
ph31=2 0 0 2


;pl0 : 120dB
;pl1 : f1 channel - power level for pulse (default)
;pl2 : f2 channel - power level for pulse (default)
;pl3 : f3 channel - power level for pulse (default)
;pl12: f2 channel - power level for CPD/BB decoupling
;sp3: f2 channel - shaped pulse 180 degree for inversion
;sp7: f2 channel - shaped pulse 180 degree for refocussing
;p1 : f1 channel -  90 degree high power pulse
;p2 : f1 channel - 180 degree high power pulse
;p3 : f2 channel -  90 degree high power pulse
;p14: f2 channel - 180 degree shaped pulse for inversion
;p16: homospoil/gradient pulse
;p22: f3 channel - 180 degree high power pulse
;p24: f2 channel - 180 degree shaped pulse for refocussing
;p28: f1 channel - trim pulse
;d0 : incremented delay (2D)                         [3 usec]
;d1 : relaxation delay; 1-5 * T1
;d4 : 1/(4J)XH
;d11: delay for disk I/O                             [30 msec]
;d16: delay for homospoil/gradient recovery
;cnst2: = J(XH)
;inf1: 1/SW(X) = 2 * DW(X)
;in0: 1/(2 * SW(X)) = DW(X)
;nd0: 2
;NS: 1 * n
;DS: >= 16
;td1: number of experiments
;FnMODE: echo-antiecho
;cpd2: decoupling according to sequence defined by cpdprg2
;pcpd2: f2 channel - 90 degree pulse for decoupling sequence


;use gradient ratio:	gp 1 : gp 2
;			  80 : 20.1    for C-13
;			  80 :  8.1    for N-15

;for z-only gradients:
;gpz1: 80%
;gpz2: 20.1% for C-13, 8.1% for N-15

;use gradient files:   
;gpnam1: SINE.100
;gpnam2: SINE.100


                                          ;preprocessor-flags-start
;LABEL_CN: for C-13 and N-15 labeled samples start experiment with 
;             option -DLABEL_CN (eda: ZGOPTNS)
                                          ;preprocessor-flags-end


;$Id: hsqcetgpsp.2,v 1.5 2007/04/11 13:34:30 ber Exp $
