# Supplementary material for: Absolute Configuration of 12S-Deoxynortryptoquivaline from Ascidian-Derived Fungus Aspergillus clavatus Determined by Anisotropic NMR and Chiroptical Spectroscopy
Source: J Nat Prod. 2024 Jan 30;87(2):381–7. doi: 10.1021/acs.jnatprod.3c01157 (PMC10897928; doi:10.1021/acs.jnatprod.3c01157)
Supplement: Supplementary file 2 — np3c01157_si_002.zip [file np3c01157_si_002.zip › AS107_NMR/isotropic_condition/7/acqu2]

##TITLE= Parameter file, TopSpin 3.5 pl 6
##JCAMPDX= 5.0
##DATATYPE= Parameter Values
##NPOINTS= 7	$$ modification sequence number
##ORIGIN= Bruker BioSpin GmbH
##OWNER= guest
$$ 2021-06-06 07:46:37.269 +0200  guest@fmp750
$$ /w/data/guest/nmr/HR_20210603_Wang34/9/acqu2
$$ process /opt/topspin3.5pl6/prog/au/bin/user/logbook_expline.c
##$ACQT0= 0
##$BF1= 749.92
##$DE= 46.30105
##$DECIM= 1
##$DR= 16
##$FW= 8600
##$FnMODE= 5
##$NUC1= <1H>
##$NusJSP= 0
##$NusT2= 1
##$NusTD= 0
##$O1= 3374.63999994725
##$ProjAngle= 0
##$SFO1= 749.92337464
##$SW= 8.99999550626089
##$SW_h= 6749.3070018
##$TD= 1024
##END=
