# Supplementary material for: Absolute Configuration of 12S-Deoxynortryptoquivaline from Ascidian-Derived Fungus Aspergillus clavatus Determined by Anisotropic NMR and Chiroptical Spectroscopy
Source: J Nat Prod. 2024 Jan 30;87(2):381–7. doi: 10.1021/acs.jnatprod.3c01157 (PMC10897928; doi:10.1021/acs.jnatprod.3c01157)
Supplement: Supplementary file 2 — np3c01157_si_002.zip [file np3c01157_si_002.zip › AS107_NMR/isotropic_condition/7/pp.bkp]

; MFnoesy
; 02300 3000 0 4 0200 1
; -----------------
; NOESY
; option for additional presaturation pulse
; including option for adiabatic Chirp pulse -Dcrp

; mf: MFnoesy

;ds: use at least 8 dummy scans
;ns: !!!!! use 8*n scans only !!!!!
; -----------------
; Peter Schmieder
; Monika Beerbaum, 22.09.2020
; N-2019
;_________________________________

#include <FMP.incl>
#include <Avance.incl>
#include <Grad.incl>
#include <Delay.incl>

prosol relations=<fmp_2011_basic>

;--------------------------- fix delays
"d11 = 30m"
"d12 = 20u"
"d7 = d8 - p61 - d61 - 50u - 2*d12 - p16"

;--------------------------- evolution time parameters
"in0 = inf1"
"d0 = cnst0*in0/2 - 1.28*p1"
;---------------------------

1 ze
;-------------------------------- optional presat pulse
#  ifdef pre
2 d11
  (p14:sp14 ph1):f1
  d13
#  else
2 d1
#  endif /*pre*/
;-------------------------------- evolution time on 1H
  (p1 pl1 ph6):f1
  d0
  (p1 pl1 ph2):f1
;-------------------------------- NOESY
#  ifdef crp
  45u UNBLKGRAD
  d12 gron0
  (p16:sp16 ph4):f1
  d12 groff
  d7
  p61:gp22
  d61
  5u BLKGRAD
#  else
  d8
#  endif /*crp*/
  (p1 pl1 ph3):f1
  go=2 ph31
  d11 mc #0 to 2
      F1PH(calph(ph6, +90),caldel(d0, +in0))
exit

ph1 = 0
ph2=0 0 0 0 0 0 0 0 2 2 2 2 2 2 2 2
ph3=0 0 2 2 1 1 3 3
ph4=0
ph6=0 2
ph31=0 2 2 0 1 3 3 1 2 0 0 2 3 1 1 3


; PARAMETER

;__________Pulses__________

;p1 :high power 90deg pulse f1 (pl1)
;p14 :presat pulse and relaxation delay [1.3sec]
;p16 :adiabatic 180deg Chirp pulse f1 [20msec]
;p61 :gradient pulse   [1 msec]


;_________power level for hard pulses__________

;pl1 :high power for hard pulses on protons


;__________parameters for shaped pulses__________

;sp14 :presat power [H2O: 45dB, D2O: 60dB]	
;spnam14 :shape for presat pulse [Squa100.1000]
;spoffs14 :possible offset for presat pulse [0]

;sp16 :power for adiabatic Chirp f1 (like for 162usec hard pulse)
;spnam16 :shape for adiabatic pulse [Crp60,20,20.10]
;spoffs16 :offset for adiabatic Chirp [0]


;__________Gradients_________

;gpz0 :gradient power [10%]
;gpz22 :gradient power [35%]
;gpnam0 :shape for gradient p61 [SINE.100]
;gpnam22 :shape for gradient p61 [SINE.100]


;_________delays__________

;d0 :incremented delay (2D)
;d1 :relaxation delay       [1.3 sec]
;d8 :NOESY mixing time
;d11 :delay for disk I/O    [30 msec]


;__________constants__________

;cnst0 :!!!!! scaling for first point ind. dim !!!!!


;__________increments__________

;in0 :increment for H


;__________options__________

;zgoptns :-Dpre and/or -Dcrp for optional Chirp pulse


;Type: NOESY
