# Supplementary material for: Absolute Configuration of 12S-Deoxynortryptoquivaline from Ascidian-Derived Fungus Aspergillus clavatus Determined by Anisotropic NMR and Chiroptical Spectroscopy
Source: J Nat Prod. 2024 Jan 30;87(2):381–7. doi: 10.1021/acs.jnatprod.3c01157 (PMC10897928; doi:10.1021/acs.jnatprod.3c01157)
Supplement: Supplementary file 2 — np3c01157_si_002.zip [file np3c01157_si_002.zip › AS107_NMR/isotropic_condition/6/pulseprogram]

status pulse program see below
*****************************************************************************************
*****************************************************************************************
****************************** used pulse program ***************************************
*****************************************************************************************
*****************************************************************************************

; MFdqfcosy
; 02300 3000 0 4 0200 1
; -----------------
; DQFCOSY
; option for additional presaturation pulse

; mf: MFdqfcosy

;ds: use at least 8 dummy scans
;ns: !!!!! use 8*n scans only !!!!!
; -----------------
; Peter Schmieder
; Monika Beerbaum, 26.08.2019
; N-2019
;_________________________________

#include <FMP.incl>
#include <Avance.incl>
#include <Grad.incl>
#include <Delay.incl>

prosol relations=<fmp_2011_basic>

;--------------------------- fix delays
"d11 = 30m"
"d12 = 20u"
"d13 = 3u"

;--------------------------- evolution time parameters
"in0 = inf1"
"d0 = (cnst0*in0/2 - 1.28*p1)"
;--------------------------- 

1 ze
#  ifdef pre
2 d11
  (p14:sp14 ph1):f1
#  else
2 d1
#  endif /*pre*/
  (p1 pl1 ph6):f1
  d0
  (p1 pl1 ph2):f1
  d13
  (p1 pl1 ph3):f1
  go=2 ph31
  d11 mc #0 to 2
      F1PH(calph(ph6, +90), caldel(d0, +in0))
exit


ph1 = 0
ph2 = 0 0 0 0 1 1 1 1
ph3 = 1 2 3 0 2 3 0 1
ph6 = 1 1 1 1 0 0 0 0
ph31 = 0 3 2 1 3 2 1 0


; PARAMETER


;__________Pulses__________

;p1 : high power 90deg pulse f1 (pl1)
;p14 :presat pulse and relaxation delay [1.3sec]


;_________power level for hard pulses__________

;pl1 :high power for hard pulses on protons


;__________parameters for shaped pulses__________

;sp14 :presat power [H2O: 45dB, D2O: 60dB]	
;spnam14 :shape for presat pulse [Squa100.1000]
;spoffs14 :possible offset for presat pulse [0]


;_________delays__________

;d0 : incremented delay (2D)
;d1 :relaxation delay           [1.3 sec]
;d11 :delay for disk I/O        [30 msec]
;d12 :delay for power switching [20 usec]
;d13 : short delay              [3 usec]


;__________constants__________

;cnst0 :!!!!! scaling for first point ind. dim !!!!!


;__________increments__________

;in0 :increment for H


;__________options__________

;zgoptns :-Dpre to get an addional presat pulse


;Type: COSY

*****************************************************************************************
*****************************************************************************************
****************************** status pulse program *************************************
*****************************************************************************************
*****************************************************************************************

# 1 "/opt/topspin3.5pl6/exp/stan/nmr/lists/pp/user/MFdqfcosy"
; MFdqfcosy
; 02300 3000 0 4 0200 1
; -----------------
; DQFCOSY
; option for additional presaturation pulse

; mf: MFdqfcosy

;ds: use at least 8 dummy scans
;ns: !!!!! use 8*n scans only !!!!!
; -----------------
; Peter Schmieder
; Monika Beerbaum, 26.08.2019
; N-2019
;_________________________________
# 1 "/opt/topspin3.5pl6/exp/stan/nmr/lists/pp/user/FMP.incl" 1
; FMP.incl
; Peter Schmieder, 11.09.2003
; Monika Beerbaum, 04.09.2009

define delay CP6P2
define delay CP5P2
define delay CP5P1
define delay CP2P3
define delay CP3P2
define delay CP3P1
define delay CP4P0
define delay CP4P1
define delay CP4P2
define delay CP4P6
define delay CP6P4
define delay CP6P8
define delay CP6P10
define delay CP6P12
define delay CP6P14
define delay CP8P6
define delay CP8P2
define delay CP9P2
define delay CP10P2
define delay CP10P6
define delay CP11P6
define delay CP11P2
define delay CP14P6
define delay CP12P2
define delay CP12P6
define delay CP13P11
define delay CP13P4
define delay CP13P6
define delay CP14P2
define delay CP14P4
define delay CP14P8
define delay CP16P6
define delay CPOM
define loopcounter max_TD1
define loopcounter max_TD2
define loopcounter max_TD3
# 17 "/opt/topspin3.5pl6/exp/stan/nmr/lists/pp/user/MFdqfcosy" 2

# 1 "/opt/topspin3.5pl6/exp/stan/nmr/lists/pp/Avance.incl" 1
;Avance3.incl
;   for AV III
;
;avance-version (13/06/17)
;
;$CLASS=HighRes Incl
;$COMMENT=
# 169 "/opt/topspin3.5pl6/exp/stan/nmr/lists/pp/Avance.incl"
;$Id: Avance3.incl,v 1.10.2.2 2013/08/30 09:43:33 ber Exp $
# 18 "/opt/topspin3.5pl6/exp/stan/nmr/lists/pp/user/MFdqfcosy" 2

# 1 "/opt/topspin3.5pl6/exp/stan/nmr/lists/pp/Grad.incl" 1
;Grad2.incl  -  include file for Gradient Spectroscopy
;   for TCU3
;
;avance-version (07/01/17)
;
;$CLASS=HighRes Incl
;$COMMENT=

# 27 "/opt/topspin3.5pl6/exp/stan/nmr/lists/pp/Grad.incl"
define list<gradient> EA=<EA>


# 31 "/opt/topspin3.5pl6/exp/stan/nmr/lists/pp/Grad.incl"
;$Id: Grad2.incl,v 1.14 2012/01/31 17:49:21 ber Exp $
# 19 "/opt/topspin3.5pl6/exp/stan/nmr/lists/pp/user/MFdqfcosy" 2

# 1 "/opt/topspin3.5pl6/exp/stan/nmr/lists/pp/Delay.incl" 1
;Delay.incl  -  include file for commonly used delays
;
;version (13/08/07)
;
;$CLASS=HighRes Incl
;$COMMENT=

# 9 "/opt/topspin3.5pl6/exp/stan/nmr/lists/pp/Delay.incl"
;general delays

define delay DELTA
define delay DELTA1
define delay DELTA2
define delay DELTA3
define delay DELTA4
define delay DELTA5
define delay DELTA6
define delay DELTA7
define delay DELTA8
define delay DELTA9
define delay DELTA10
define delay DELTA11
define delay DELTA12
define delay DELTA13
define delay DELTA14
define delay DELTA15
define delay DELTA16

define delay TAU
define delay TAU1
define delay TAU2
define delay TAU3
define delay TAU4
define delay TAU5
define delay TAU6
define delay TAU7
define delay TAU8
define delay TAU9
# 40 "/opt/topspin3.5pl6/exp/stan/nmr/lists/pp/Delay.incl"
define delay INCR1
define delay INCR2
define delay INCR3
define delay INCR4
define delay INCR5
define delay INCR6


;delays for centering pulses
# 50 "/opt/topspin3.5pl6/exp/stan/nmr/lists/pp/Delay.incl"
define delay CEN_HN1
define delay CEN_HN2
define delay CEN_HN3
define delay CEN_HC1
define delay CEN_HC2
define delay CEN_HC3
define delay CEN_HC4
define delay CEN_HP1
define delay CEN_HP2
define delay CEN_CN1
define delay CEN_CN2
define delay CEN_CN3
define delay CEN_CN4
define delay CEN_CP1
define delay CEN_CP2


;loop counters
# 69 "/opt/topspin3.5pl6/exp/stan/nmr/lists/pp/Delay.incl"
define loopcounter COUNTER
define loopcounter SCALEF
define loopcounter FACTOR1
define loopcounter FACTOR2
define loopcounter FACTOR3
define loopcounter FACTOR4
define loopcounter FACTOR5
define loopcounter FACTOR6


# 80 "/opt/topspin3.5pl6/exp/stan/nmr/lists/pp/Delay.incl"
;$Id: Delay.incl,v 1.14.2.1 2013/08/30 09:43:33 ber Exp $
# 20 "/opt/topspin3.5pl6/exp/stan/nmr/lists/pp/user/MFdqfcosy" 2


prosol relations=<fmp_2011_basic>
# 24 "/opt/topspin3.5pl6/exp/stan/nmr/lists/pp/user/MFdqfcosy"
;--------------------------- fix delays
"d11 = 30m"
"d12 = 20u"
"d13 = 3u"

;--------------------------- evolution time parameters
"in0 = inf1"
"d0 = (cnst0*in0/2 - 1.28*p1)"
;--------------------------- 

# 1 "mc_line 34 file /opt/topspin3.5pl6/exp/stan/nmr/lists/pp/user/MFdqfcosy exp. def. part of mc cmd. before ze"
; dimension 2D; AQ_mode  (F1) States-TPPI
define delay MCWRK
define delay MCREST
define delay d0orig
"d0orig=d0"
define loopcounter t1loop
"t1loop=0"
define loopcounter ph1loop
"ph1loop=0"
define loopcounter ST1CNT
"ST1CNT = td1 / 2"
"MCREST = d1 - d11"
"MCWRK = 0.200000*d11"

    dccorr
# 34 "/opt/topspin3.5pl6/exp/stan/nmr/lists/pp/user/MFdqfcosy"
1 ze
# 1 "mc_line 34 file /opt/topspin3.5pl6/exp/stan/nmr/lists/pp/user/MFdqfcosy exp. def. of mc cmd. after ze"
LBLAV, MCWRK
      "d0=d0orig + t1loop * in0 "
      "phval6 = (ph1loop % 4) * 90"
      MCWRK ip6 + phval6
# 35 "/opt/topspin3.5pl6/exp/stan/nmr/lists/pp/user/MFdqfcosy"
# 1 "mc_line 39 file /opt/topspin3.5pl6/exp/stan/nmr/lists/pp/user/MFdqfcosy exp. start label for mc cmd."
2 MCWRK  * 2
LBLF1, MCWRK  * 2
LBLST1, MCWRK
  MCREST
# 40 "/opt/topspin3.5pl6/exp/stan/nmr/lists/pp/user/MFdqfcosy"
# 41 "/opt/topspin3.5pl6/exp/stan/nmr/lists/pp/user/MFdqfcosy"
  (p1 pl1 ph6):f1
  d0
  (p1 pl1 ph2):f1
  d13
  (p1 pl1 ph3):f1
  go=2 ph31
# 1 "mc_line 47 file /opt/topspin3.5pl6/exp/stan/nmr/lists/pp/user/MFdqfcosy exp. mc cmd. in line"
  MCWRK  wr #0 if #0 zd 

  "ph1loop+=1"
      "d0=d0orig + t1loop * in0 "
      "phval6 = (ph1loop % 4) * 90"
      MCWRK ip6 + phval6
  lo to LBLF1 times 2
  MCWRK 

  "t1loop+=1"
      "d0=d0orig + t1loop * in0 "
      "phval6 = (ph1loop % 4) * 90"
      MCWRK ip6 + phval6
  lo to LBLST1 times ST1CNT
  MCWRK 
  "t1loop=0"
  "ph1loop=0"
  MCWRK rf #0
  lo to LBLAV times tdav
# 49 "/opt/topspin3.5pl6/exp/stan/nmr/lists/pp/user/MFdqfcosy"
exit


ph1 = 0
ph2 = 0 0 0 0 1 1 1 1
ph3 = 1 2 3 0 2 3 0 1
ph6 = 1 1 1 1 0 0 0 0
ph31 = 0 3 2 1 3 2 1 0
# 60 "/opt/topspin3.5pl6/exp/stan/nmr/lists/pp/user/MFdqfcosy"
; PARAMETER


;__________Pulses__________
# 65 "/opt/topspin3.5pl6/exp/stan/nmr/lists/pp/user/MFdqfcosy"
;p1 : high power 90deg pulse f1 (pl1)
;p14 :presat pulse and relaxation delay [1.3sec]


;_________power level for hard pulses__________
# 71 "/opt/topspin3.5pl6/exp/stan/nmr/lists/pp/user/MFdqfcosy"
;pl1 :high power for hard pulses on protons


;__________parameters for shaped pulses__________
# 76 "/opt/topspin3.5pl6/exp/stan/nmr/lists/pp/user/MFdqfcosy"
;sp14 :presat power [H2O: 45dB, D2O: 60dB]	
;spnam14 :shape for presat pulse [Squa100.1000]
;spoffs14 :possible offset for presat pulse [0]


;_________delays__________
# 83 "/opt/topspin3.5pl6/exp/stan/nmr/lists/pp/user/MFdqfcosy"
;d0 : incremented delay (2D)
;d1 :relaxation delay           [1.3 sec]
;d11 :delay for disk I/O        [30 msec]
;d12 :delay for power switching [20 usec]
;d13 : short delay              [3 usec]


;__________constants__________
# 92 "/opt/topspin3.5pl6/exp/stan/nmr/lists/pp/user/MFdqfcosy"
;cnst0 :!!!!! scaling for first point ind. dim !!!!!


;__________increments__________
# 97 "/opt/topspin3.5pl6/exp/stan/nmr/lists/pp/user/MFdqfcosy"
;in0 :increment for H


;__________options__________
# 102 "/opt/topspin3.5pl6/exp/stan/nmr/lists/pp/user/MFdqfcosy"
;zgoptns :-Dpre to get an addional presat pulse


# 106 "/opt/topspin3.5pl6/exp/stan/nmr/lists/pp/user/MFdqfcosy"
;Type: COSY
