# Supplementary material for: Absolute Configuration of 12S-Deoxynortryptoquivaline from Ascidian-Derived Fungus Aspergillus clavatus Determined by Anisotropic NMR and Chiroptical Spectroscopy
Source: J Nat Prod. 2024 Jan 30;87(2):381–7. doi: 10.1021/acs.jnatprod.3c01157 (PMC10897928; doi:10.1021/acs.jnatprod.3c01157)
Supplement: Supplementary file 2 — np3c01157_si_002.zip [file np3c01157_si_002.zip › AS107_NMR/isotropic_condition/6/pp.bkp]

; MFdqfcosy
; 02300 3000 0 4 0200 1
; -----------------
; DQFCOSY
; option for additional presaturation pulse

; mf: MFdqfcosy

;ds: use at least 8 dummy scans
;ns: !!!!! use 8*n scans only !!!!!
; -----------------
; Peter Schmieder
; Monika Beerbaum, 26.08.2019
; N-2019
;_________________________________

#include <FMP.incl>
#include <Avance.incl>
#include <Grad.incl>
#include <Delay.incl>

prosol relations=<fmp_2011_basic>

;--------------------------- fix delays
"d11 = 30m"
"d12 = 20u"
"d13 = 3u"

;--------------------------- evolution time parameters
"in0 = inf1"
"d0 = (cnst0*in0/2 - 1.28*p1)"
;--------------------------- 

1 ze
#  ifdef pre
2 d11
  (p14:sp14 ph1):f1
#  else
2 d1
#  endif /*pre*/
  (p1 pl1 ph6):f1
  d0
  (p1 pl1 ph2):f1
  d13
  (p1 pl1 ph3):f1
  go=2 ph31
  d11 mc #0 to 2
      F1PH(calph(ph6, +90), caldel(d0, +in0))
exit


ph1 = 0
ph2 = 0 0 0 0 1 1 1 1
ph3 = 1 2 3 0 2 3 0 1
ph6 = 1 1 1 1 0 0 0 0
ph31 = 0 3 2 1 3 2 1 0


; PARAMETER


;__________Pulses__________

;p1 : high power 90deg pulse f1 (pl1)
;p14 :presat pulse and relaxation delay [1.3sec]


;_________power level for hard pulses__________

;pl1 :high power for hard pulses on protons


;__________parameters for shaped pulses__________

;sp14 :presat power [H2O: 45dB, D2O: 60dB]	
;spnam14 :shape for presat pulse [Squa100.1000]
;spoffs14 :possible offset for presat pulse [0]


;_________delays__________

;d0 : incremented delay (2D)
;d1 :relaxation delay           [1.3 sec]
;d11 :delay for disk I/O        [30 msec]
;d12 :delay for power switching [20 usec]
;d13 : short delay              [3 usec]


;__________constants__________

;cnst0 :!!!!! scaling for first point ind. dim !!!!!


;__________increments__________

;in0 :increment for H


;__________options__________

;zgoptns :-Dpre to get an addional presat pulse


;Type: COSY
