# Supplementary material for: Absolute Configuration of 12S-Deoxynortryptoquivaline from Ascidian-Derived Fungus Aspergillus clavatus Determined by Anisotropic NMR and Chiroptical Spectroscopy
Source: J Nat Prod. 2024 Jan 30;87(2):381–7. doi: 10.1021/acs.jnatprod.3c01157 (PMC10897928; doi:10.1021/acs.jnatprod.3c01157)
Supplement: Supplementary file 2 — np3c01157_si_002.zip [file np3c01157_si_002.zip › AS107_NMR/isotropic_condition/6/shimvalues]

# Sat Jun  5 10:41:00 2021
#$$PROBEIDENTIFIER=Z44915_0001
#$$PROBENAME=CP TCI 750S7 H-C/N-D-05 Z
#$$SHIMID=292722
#
# Active Shim Gradients
#
Z           		11160           
Z2          		8668            
Z3          		3742            
Z4          		-13             
Z5          		1478            
Z6          		5553            
Z7          		0               
Z8          		0               
X           		-41105          
XZ          		3891            
XZ2         		-265            
XZ3         		-5031           
XZ4         		6183            
XZ5         		44251           
Y           		-31268          
YZ          		7545            
YZ2         		4084            
YZ3         		-1128           
YZ4         		-7736           
YZ5         		26427           
XY          		2562            
XYZ         		2027            
XYZ2        		-9082           
XYZ3        		1843            
XYZ4        		16807           
XYZ5        		0               
(X2-Y2)     		24074           
(X2-Y2)Z    		8140            
(X2-Y2)Z2   		-3039           
(X2-Y2)Z3   		-6942           
(X2-Y2)Z4   		8311            
(X2-Y2)Z5   		0               
X3          		-313            
X3Z         		9008            
Y3          		312             
Y3Z         		-1019           
#
# Lock Parameter
#
FIELD		-5820.123
LOCKPHASE		300.400 
LOCKPOWER		-35.000 
LOCKGAIN		114.048 
LOCKDC		-65.700 
LOCKSHIFT		3.300   
LOOPGAIN		-5.000  
LOOPTIME		0.100   
LOOPFILTER		100.000 
#
IEEE64_VERSION_CODE 1
#
# Shim currents 
#
SHIM_SETTING [1 ]  5770.25658002   
SHIM_SETTING [2 ]  7484.76587926   
SHIM_SETTING [3 ]  5669.98826387   
SHIM_SETTING [4 ]  -5519.27751189  
SHIM_SETTING [5 ]  3802.77911541   
SHIM_SETTING [6 ]  -1414.34313560  
SHIM_SETTING [7 ]  11910.74173800  
SHIM_SETTING [8 ]  6653.60614787   
SHIM_SETTING [9 ]  4902.53892870   
SHIM_SETTING [10]  2723.16971994   
SHIM_SETTING [11]  0.00000000      
SHIM_SETTING [12]  1330.86400000   
SHIM_SETTING [13]  -706.81900000   
SHIM_SETTING [14]  -4520.43000000  
SHIM_SETTING [15]  -18924.33956420 
SHIM_SETTING [16]  -48327.72356420 
SHIM_SETTING [17]  -30336.89365914 
SHIM_SETTING [18]  -63895.20034086 
SHIM_SETTING [19]  26771.25381947  
SHIM_SETTING [20]  -55998.57932828 
SHIM_SETTING [21]  19405.45300000  
SHIM_SETTING [22]  13381.17600000  
SHIM_SETTING [23]  28115.65100000  
SHIM_SETTING [24]  7861.69900000   
SHIM_SETTING [25]  11069.00500000  
SHIM_SETTING [26]  21314.13300000  
SHIM_SETTING [27]  4216.89300000   
SHIM_SETTING [28]  -13160.01532568 
SHIM_SETTING [29]  17761.72500000  
SHIM_SETTING [30]  13170.02800000  
SHIM_SETTING [31]  -15523.95509378 
SHIM_SETTING [32]  -44555.63632568 
SHIM_SETTING [33]  3764.65600000   
SHIM_SETTING [34]  -3012.60500000  
SHIM_SETTING [35]  -7330.47900000  
SHIM_SETTING [36]  -7858.50100000  
SHIM_SETTING [37]  -48961.42856826 
SHIM_SETTING [38]  4971.28487121   
SHIM_SETTING [39]  -36814.12590622 
SHIM_SETTING [40]  0.00000000      
