# Supplementary material for: Absolute Configuration of 12S-Deoxynortryptoquivaline from Ascidian-Derived Fungus Aspergillus clavatus Determined by Anisotropic NMR and Chiroptical Spectroscopy
Source: J Nat Prod. 2024 Jan 30;87(2):381–7. doi: 10.1021/acs.jnatprod.3c01157 (PMC10897928; doi:10.1021/acs.jnatprod.3c01157)
Supplement: Supplementary file 2 — np3c01157_si_002.zip [file np3c01157_si_002.zip › AS107_NMR/isotropic_condition/1/acqu]

##TITLE= Parameter file, TopSpin 3.5 pl 6
##JCAMPDX= 5.0
##DATATYPE= Parameter Values
##NPOINTS= 6	$$ modification sequence number
##ORIGIN= Bruker BioSpin GmbH
##OWNER= guest
$$ 2021-06-03 16:37:57.726 +0200  guest@fmp750
$$ /w/data/guest/nmr/HR_20210603_Wang34/2/acqu
$$ process /opt/topspin3.5pl6/prog/mod/shimcntl
##$ACQT0= 0
##$AMP= (0..31)
100 100 100 100 100 100 100 100 100 100 100 100 100 100 100 100 100 100
100 100 100 100 100 100 100 100 100 100 100 100 100 100
##$AMPCOIL= (0..19)
-1 0 0 0 0 0 0 0 0 0 0 0 0 0 0 0 0 0 0 0
##$ANAVPT= 1
##$AQSEQ= 0
##$AQ_mod= 3
##$AUNM= <au_zg>
##$AUTOPOS= <>
##$BF1= 749.92
##$BF2= 188.567534
##$BF3= 75.988734
##$BF4= 749.92
##$BF5= 749.92
##$BF6= 749.92
##$BF7= 749.92
##$BF8= 749.92
##$BWFAC= (0..63)
0 0 0 0 0 0 0 0 0 0 0 0 0 0 0 0 0 0 0 0 0 0 0 0 0 0 0 0 0 0 0 0 0 0 0 0
0 0 0 0 0 0 0 0 0 0 0 0 0 0 0 0 0 0 0 0 0 0 0 0 0 0 0 0
##$BYTORDA= 1
##$CAGPARS= (0..11)
0 0 0 0 0 0 0 0 0 0 0 0
##$CHEMSTR= <none>
##$CNST= (0..63)
1 1 145 1 1 1 1 1 1 1 1 1 1 1 1 1 1 1 1 1 1 1 1 1 1 1 1 1 1 1 1 1 1 1 1
1 1 1 1 1 1 1 1 1 1 1 1 1 1 1 1 1 1 1 1 1 1 1 1 1 1 1 1 1
##$CPDPRG= (0..8)
<> <> <> <> <mlev> <mlev> <mlev> <mlev> <mlev>
##$D= (0..63)
0 1 0 0 0 0 0 0 0 0.06 0 0 2e-05 5e-06 0 0 0.0002 0 0 0 0 0 0 0 0 0 0 0
0 0 0 0 0 0 0 0 0 0 0 0 0 0 0 0 0 0 0 0 0 0 0 0 0 0 0 0 0 0 0 0 0 0 0 0
##$DATE= 0
##$DE= 5.5
##$DECBNUC= <off>
##$DECIM= 2960
##$DECNUC= <off>
##$DECSTAT= 4
##$DIGMOD= 1
##$DIGTYP= 12
##$DQDMODE= 0
##$DR= 22
##$DS= 4
##$DSPFIRM= 0
##$DSPFVS= 0
##$DTYPA= 0
##$EXP= <>
##$FCUCHAN= (0..9)
0 2 1 3 0 0 0 0 0 0
##$FL1= 90
##$FL2= 90
##$FL3= 90
##$FL4= 90
##$FN_INDIRECT= (0..7)
0 0 0 0 0 0 0 0
##$FOV= 20
##$FQ1LIST= <freqlist>
##$FQ2LIST= <freqlist>
##$FQ3LIST= <freqlist>
##$FQ4LIST= <freqlist>
##$FQ5LIST= <freqlist>
##$FQ6LIST= <freqlist>
##$FQ7LIST= <freqlist>
##$FQ8LIST= <freqlist>
##$FRQLO3= 0
##$FRQLO3N= 0
##$FS= (0..7)
83 83 83 83 83 83 83 83
##$FTLPGN= 0
##$FW= 4032000
##$FnILOOP= 0
##$FnMODE= 0
##$FnTYPE= 0
##$GPNAM= (0..31)
<sine.100> <sine.100> <sine.100> <sine.100> <sine.100> <sine.100> <sine.100>
<sine.100> <sine.100> <sine.100> <sine.100> <sine.100> <sine.100> <sine.100>
<sine.100> <sine.100> <sine.100> <sine.100> <sine.100> <sine.100> <sine.100>
<sine.100> <sine.100> <sine.100> <sine.100> <sine.100> <sine.100> <sine.100>
<sine.100> <sine.100> <sine.100> <sine.100>
##$GPX= (0..31)
0 0 0 0 0 0 0 0 0 0 0 0 0 0 0 0 0 0 0 0 0 0 0 0 0 0 0 0 0 0 0 0
##$GPY= (0..31)
0 0 0 0 0 0 0 0 0 0 0 0 0 0 0 0 0 0 0 0 0 0 0 0 0 0 0 0 0 0 0 0
##$GPZ= (0..31)
0 0 0 0 0 0 0 0 0 0 0 0 0 0 0 0 0 0 0 0 0 0 0 0 0 0 0 0 0 0 0 0
##$GRDPROG= <>
##$GRPDLY= -1
##$HDDUTY= 20
##$HDRATE= 20
##$HGAIN= (0..3)
0 0 0 0
##$HL1= 1
##$HL2= 35
##$HL3= 16
##$HL4= 17
##$HOLDER= 0
##$HPMOD= (0..7)
0 0 0 0 0 0 0 0
##$HPPRGN= 0
##$IN= (0..63)
0.001 0.001 0.001 0.001 0.001 0.001 0.001 0.001 0.001 0.001 0.001 0.001
0.001 0.001 0.001 0.001 0.001 0.001 0.001 0.001 0.001 0.001 0.001 0.001
0.001 0.001 0.001 0.001 0.001 0.001 0.001 0.001 0.001 0.001 0.001 0.001
0.001 0.001 0.001 0.001 0.001 0.001 0.001 0.001 0.001 0.001 0.001 0.001
0.001 0.001 0.001 0.001 0.001 0.001 0.001 0.001 0.001 0.001 0.001 0.001
0.001 0.001 0.001 0.001
##$INF= (0..7)
0 0 0 0 0 0 0 0
##$INP= (0..63)
0 0 0 0 0 0 0 0 0 0 0 0 0 0 0 0 0 0 0 0 0 0 0 0 0 0 0 0 0 0 0 0 0 0 0 0
0 0 0 0 0 0 0 0 0 0 0 0 0 0 0 0 0 0 0 0 0 0 0 0 0 0 0 0
##$INSTRUM= <>
##$INTEGFAC= (0..63)
0 0 0 0 0 0 0 0 0 0 0 0 0 0 0 0 0 0 0 0 0 0 0 0 0 0 0 0 0 0 0 0 0 0 0 0
0 0 0 0 0 0 0 0 0 0 0 0 0 0 0 0 0 0 0 0 0 0 0 0 0 0 0 0
##$L= (0..31)
1 1 1 1 1 1 1 1 1 1 1 1 1 1 1 1 1 1 1 1 1 1 1 1 1 1 1 1 1 1 1 1
##$LFILTER= 10
##$LGAIN= -10
##$LINPSTP= 0
##$LOCKED= no
##$LOCKFLD= 0
##$LOCKGN= 0
##$LOCKPOW= -20
##$LOCKPPM= 0
##$LOCNUC= <2H>
##$LOCPHAS= 0
##$LOCSHFT= yes
##$LOCSW= 0
##$LTIME= 0.1
##$MASR= 0
##$MASRLST= <masrlst>
##$MULEXPNO= (0..15)
0 0 0 0 0 0 0 0 0 0 0 0 0 0 0 0
##$NBL= 1
##$NC= 0
##$NLOGCH= 4
##$NOVFLW= 0
##$NS= 16
##$NUC1= <1H>
##$NUC2= <13C>
##$NUC3= <15N>
##$NUC4= <off>
##$NUC5= <off>
##$NUC6= <off>
##$NUC7= <off>
##$NUC8= <off>
##$NUCLEUS= <off>
##$NUSLIST= <automatic>
##$NusAMOUNT= 25
##$NusFPNZ= no
##$NusJSP= 0
##$NusSEED= 54321
##$NusSPTYPE= 0
##$NusT2= 1
##$NusTD= 0
##$O1= 3374.64
##$O2= 47717
##$O3= 24199
##$O4= 0
##$O5= -249640000
##$O6= -249640000
##$O7= -249640000
##$O8= -249640000
##$OVERFLW= 0
##$P= (0..63)
10.73753 6.11 20 15 30 43 86 0 0 0 25 20 0 0 1300000 200000 1000 1000 1000
2000 40000 12500 1600 2400 43 0 1000 30000 7000 4000 0 30 120 0 0 0 0 0
0 0 2000 0 0 0 0 0 256 0 0 0 0 0 0 0 0 0 0 0 2000 1000 200 1000 0 0
##$PACOIL= (0..15)
1 0 4 2 3 0 0 0 0 0 0 0 0 0 0 0
##$PAPS= 2
##$PARMODE= 0
##$PCPD= (0..9)
100 80 60 200 100 100 100 100 100 100
##$PEXSEL= (0..9)
1 1 1 1 1 1 1 1 1 1
##$PHCOR= (0..31)
0 0 0 0 0 0 0 0 0 0 0 0 0 0 0 0 0 0 0 0 0 0 0 0 0 0 0 0 0 0 0 0
##$PHLIST= <>
##$PHP= 1
##$PH_ref= 0
##$PL= (0..63)
120 3 -0.8 -2.2 120 120 120 120 120 53 120 120 11.3 120 120 120 9.5 120
55 20.44371 120 120 120 120 120 120 120 120 120 120 11.3 120 120 120 120
120 120 120 120 120 120 120 120 120 120 120 120 120 120 120 120 120 120
120 120 120 120 120 120 120 120 120 120 120
##$PLSTEP= 0.1
##$PLSTRT= -6
##$PLW= (0..63)
-1 10 0 0 0 -1 -1 -1 -1 -1 1.5849 2.5119 6.7608 -1 3.162278e-05 -1 8.5114
-1 -1 0.15849 -1 -1 -1 -1 -1 -1 1 1 1 1 -1 26.915 -1 -1 -1 -1 -1 -1 -1
-1 -1 -1 -1 -1 -1 -1 -1 -1 -1 -1 -1 -1 -1 -1 -1 -1 -1 -1 -1 -1 -1 0 0 -1
##$PLWMAX= (0..7)
0 0 0 0 0 0 0 0
##$PQPHASE= 0
##$PQSCALE= 0
##$PR= 1
##$PRECHAN= (0..15)
-1 3 0 2 4 1 -1 -1 -1 -1 -1 -1 -1 -1 -1 -1
##$PRGAIN= 0
##$PROBHD= <16>
##$PULPROG= <MF1h>
##$PW= 0
##$PYNM= <acqu.py>
##$ProjAngle= 0
##$QNP= 1
##$RD= 0
##$RECCHAN= (0..15)
0 2 0 0 0 0 0 0 0 -1 -1 -1 -1 -1 -1 -1
##$RECPH= 0
##$RECPRE= (0..15)
0 0 -1 -1 -1 -1 -1 -1 -1 -1 -1 -1 -1 -1 -1 -1
##$RECPRFX= (0..15)
1 0 0 0 0 0 0 0 0 0 0 0 0 0 0 0
##$RECSEL= (0..15)
0 0 1 0 0 0 0 0 0 0 0 0 0 0 0 0
##$RG= 14.2
##$RO= 20
##$RSEL= (0..15)
0 1 2 3 0 0 0 0 0 0 0 0 0 0 0 0
##$S= (0..7)
83 4 83 83 83 83 83 83
##$SELREC= (0..9)
0 0 0 0 0 0 0 0 0 0
##$SFO1= 749.92337464
##$SFO2= 188.615251
##$SFO3= 76.012933
##$SFO4= 749.92
##$SFO5= 500.28
##$SFO6= 500.28
##$SFO7= 500.28
##$SFO8= 500.28
##$SOLVENT= <MeOD>
##$SOLVOLD= <off>
##$SP= (0..63)
1 120 120 0.6 120 0 120 8.4 34.67095 0 42.38191 42.38191 0 0 120 0 150
150 120 120.87 118.96 122.27 114.95 150 150 150 150 150 150 120 150 120
120 120 120 120 120 120 120 120 120 120 120 120 120 120 120 120 120 120
120 120 120 120 120 120 120 120 120 120 120 120 120 120
##$SPECTR= 0
##$SPINCNT= 0
##$SPNAM= (0..63)
<gauss> <Gaus1.1000> <Gaus1.1000> <ps_square_128> <Gauss1.1000> <gauss>
<Gaus1.1000> <0.0> <0.0> <gauss> <ps_square_128> <ps_square_128> <gauss>
<gauss> <Squa100.1000> <Gaus1.1000> <gauss> <gauss> <ps_square_128> <Gaus1.1000>
<Gaus1.1000> <Gaus1.1000> <Reburp.1000> <Pc9_4_90.1000> <gauss> <gauss>
<gauss> <gauss> <gauss> <Gaus1.1000> <gauss> <Gaus1.1000> <Bip720,50,20.1>
<> <> <> <> <> <> <> <> <> <> <> <> <> <ps_g3_256> <> <> <> <> <> <> <>
<> <> <> <> <> <> <> <> <> <>
##$SPOAL= (0..63)
0.5 0.5 0.5 0.5 0.5 0.5 0.5 0.5 0.5 0.5 0.5 0.5 0.5 0.5 0.5 0.5 0.5 0.5
1 0.5 1 0 0.5 1 0.5 0.5 0.5 0.5 0.5 0.5 0.5 0.5 1 0.5 0.5 0.5 0.5 0.5 0.5
0.5 0.5 0.5 0.5 0.5 0.5 0.5 0.5 0.5 0.5 0.5 0.5 0.5 0.5 0.5 0.5 0.5 0.5
0.5 0.5 0.5 0.5 0.5 0.5 0.5
##$SPOFFS= (0..63)
0 0 0 0 0 0 0 0 0 0 0 0 0 0 0 0 0 0 0 0 0 0 0 0 0 0 0 0 0 0 0 0 0 0 0 0
0 0 0 0 0 0 0 0 0 0 0 0 0 0 0 0 0 0 0 0 0 0 0 0 0 0 0 0
##$SPPEX= (0..63)
0 0 0 0 0 0 0 0 0 0 0 0 0 0 0 0 0 0 0 0 0 0 0 0 0 0 0 0 0 0 0 0 0 0 0 0
0 0 0 0 0 0 0 0 0 0 0 0 0 0 0 0 0 0 0 0 0 0 0 0 0 0 0 0
##$SPW= (0..63)
-1 -1 -1 -1 -1 -1 -1 0 0 -1 -1 -1 -1 -1 3.162278e-05 -1 -1 -1 0.00066069
-1 0.0001 0.00012023 0.24547 0.011117 -1 -1 -1 -1 -1 -1 -1 -1 123.88 -1
-1 -1 -1 -1 -1 -1 -1 -1 -1 -1 -1 -1 69.183 -1 -1 -1 -1 -1 -1 -1 -1 -1 -1
-1 -1 -1 -1 -1 -1 -1
##$SUBNAM= (0..9)
<""> <""> <""> <""> <""> <""> <""> <""> <""> <"">
##$SW= 9.00992952780053
##$SWIBOX= (0..19)
0 1 2 4 0 0 0 0 0 0 0 0 0 0 0 0 0 0 0 0
##$SW_h= 6756.75675675676
##$SWfinal= 0
##$SigLockShift= 0
##$TD= 32768
##$TD0= 1
##$TD_INDIRECT= (0..7)
0 0 0 0 0 0 0 0
##$TDav= 0
##$TE= 308.8118
##$TE1= 300
##$TE2= 300
##$TE3= 300
##$TE4= 300
##$TEG= 300
##$TE_MAGNET= 300
##$TE_PIDX= 0
##$TE_STAB= (0..9)
0 0 0 0 0 0 0 0 0 0
##$TL= (0..7)
0 120 120 120 120 120 120 120
##$TOTROT= (0..63)
0 0 0 0 0 0 0 0 0 0 0 0 0 0 0 0 0 0 0 0 0 0 0 0 0 0 0 0 0 0 0 0 0 0 0 0
0 0 0 0 0 0 0 0 0 0 0 0 0 0 0 0 0 0 0 0 0 0 0 0 0 0 0 0
##$TUBE_TYPE= <>
##$USERA1= <user>
##$USERA2= <user>
##$USERA3= <user>
##$USERA4= <user>
##$USERA5= <user>
##$V9= 5
##$VALIDCODE= 0
##$VALIST= <valist>
##$VCLIST= <CCCCCCCCCCCCCCC>
##$VDLIST= <DDDDDDDDDDDDDDD>
##$VPLIST= <PPPPPPPPPPPPPPP>
##$VTLIST= <TTTTTTTTTTTTTTT>
##$WBST= 1024
##$WBSW= 4
##$XGAIN= (0..3)
0 0 0 0
##$XL= 0
##$YL= 0
##$YMAX_a= 0
##$YMIN_a= 0
##$ZGOPTNS= <-Dpre>
##$ZL1= 120
##$ZL2= 120
##$ZL3= 120
##$ZL4= 120
##END=
