# Supplementary material for: Absolute Configuration of 12S-Deoxynortryptoquivaline from Ascidian-Derived Fungus Aspergillus clavatus Determined by Anisotropic NMR and Chiroptical Spectroscopy
Source: J Nat Prod. 2024 Jan 30;87(2):381–7. doi: 10.1021/acs.jnatprod.3c01157 (PMC10897928; doi:10.1021/acs.jnatprod.3c01157)
Supplement: Supplementary file 2 — np3c01157_si_002.zip [file np3c01157_si_002.zip › AS107_NMR/isotropic_condition/3/audita.txt]

##TITLE= Audit trail, TopSpin 3.5 pl 6
##JCAMPDX= 5.01
##ORIGIN= Bruker BioSpin GmbH
##OWNER= guest
$$ /w/data/guest/nmr/HR_20210603_Wang34/5/audita.txt
##AUDIT TRAIL=  $$ (NUMBER, WHEN, WHO, WHERE, PROCESS, VERSION, WHAT)
(   1,<2021-06-04 17:40:40.526 +0200>,<guest>,<fmp750>,<go4>,<TopSpin 3.5.6>,
      <created by zg
	started at 2021-06-04 05:54:53.101 +0200,
	POWCHK enabled, PULCHK disabled,
       configuration hash MD5:
       6C F1 F5 A1 37 0A 73 45 87 9E C4 7C D9 31 22 9F
       data hash MD5: 4K * 700
       BC 4B 11 E3 D4 9C A1 8F CA 06 6A A3 DA 69 5D 0F>)
##END=

$$ hash MD5
$$ 92 13 ED 1C 9D F7 8E FF 7F 69 2E 72 02 5D A3 50
